# Supplementary material for: Transcriptomic analysis of mesocarp tissue during fruit development of the oil palm revealed specific isozymes related to starch metabolism that control oil yield
Source: Front Plant Sci. 2023 Jul 24;14:1220237. doi: 10.3389/fpls.2023.1220237 (PMC10405827; doi:10.3389/fpls.2023.1220237)
Supplement: Supplementary file 12 [file Table_1.xlsx]

## Sheet: DEG
Table S4. List of differentially expressed genes (DEGs) during fruit development.
The pairwise comparison were conducted among close fruit developmental stages.
Upregulated gene locus showed in green font while downregulated gene locus shown in red font.
WAP4 vs WAP8	WAP4 vs WAP8	WAP8 vs WAP12	WAP8 vs WAP12	WAP12 vs WAP16	WAP12 vs WAP16	WAP16 vs WAP20	WAP16 vs WAP20	WAP20 vs WAP22	WAP20 vs WAP22
UP, 324 genes	Down, 241 genes	UP, 2909 genes	Down, 1717 genes	UP, 344 genes	Down, 350 genes	UP, 1846 genes	Down, 1448 genes	UP, 1146 genes	Down, 1470 genes
LOC105032021	AGL6-1	LOC105031936	HCS	AGL6-1	LOC105031967	CHI2	LOC105031940	AGL6-1	LOC105031936
LOC105032107	LOC105032045	LOC105031942	LIP1	LOC105032015	LOC105032101	DRM	LOC105031957	CEMA	LOC105032008
LOC105032279	LOC105032200	LOC105031968	LOC105031933	LOC105032016	LOC105032340	GSK	LOC105031988	DRM	LOC105032014
LOC105032329	LOC105032409	LOC105031987	LOC105031976	LOC105032021	LOC105032397	LOC105031968	LOC105032011	LOC105031957	LOC105032016
LOC105032371	LOC105032420	LOC105031988	LOC105031989	LOC105032092	LOC105032413	LOC105032008	LOC105032021	LOC105032043	LOC105032037
LOC105032397	LOC105032753	LOC105031991	LOC105031993	LOC105032181	LOC105032438	LOC105032037	LOC105032101	LOC105032061	LOC105032038
LOC105032534	LOC105032932	LOC105032021	LOC105032009	LOC105032362	LOC105032592	LOC105032038	LOC105032107	LOC105032067	LOC105032074
LOC105032585	LOC105033247	LOC105032043	LOC105032023	LOC105032389	LOC105032665	LOC105032043	LOC105032111	LOC105032068	LOC105032075
LOC105032591	LOC105033314	LOC105032054	LOC105032046	LOC105032528	LOC105032781	LOC105032049	LOC105032120	LOC105032107	LOC105032085
LOC105032628	LOC105033342	LOC105032071	LOC105032064	LOC105032582	LOC105033185	LOC105032076	LOC105032125	LOC105032111	LOC105032141
LOC105032664	LOC105033630	LOC105032081	LOC105032092	LOC105032703	LOC105033481	LOC105032118	LOC105032142	LOC105032115	LOC105032143
LOC105032677	LOC105033643	LOC105032082	LOC105032116	LOC105032704	LOC105033532	LOC105032122	LOC105032180	LOC105032137	LOC105032171
LOC105032683	LOC105033762	LOC105032087	LOC105032117	LOC105032735	LOC105033555	LOC105032141	LOC105032189	LOC105032142	LOC105032194
LOC105032778	LOC105033878	LOC105032100	LOC105032175	LOC105032764	LOC105033851	LOC105032143	LOC105032236	LOC105032147	LOC105032213
LOC105032839	LOC105033976	LOC105032101	LOC105032187	LOC105032874	LOC105033874	LOC105032181	LOC105032244	LOC105032148	LOC105032218
LOC105032845	LOC105033983	LOC105032121	LOC105032217	LOC105032881	LOC105033969	LOC105032195	LOC105032319	LOC105032167	LOC105032241
LOC105033131	LOC105034032	LOC105032135	LOC105032236	LOC105032931	LOC105034102	LOC105032213	LOC105032328	LOC105032186	LOC105032246
LOC105033253	LOC105034046	LOC105032137	LOC105032275	LOC105033096	LOC105034225	LOC105032217	LOC105032371	LOC105032220	LOC105032364
LOC105033272	LOC105034154	LOC105032171	LOC105032290	LOC105033098	LOC105034246	LOC105032218	LOC105032372	LOC105032247	LOC105032392
LOC105033308	LOC105034311	LOC105032178	LOC105032307	LOC105033230	LOC105034274	LOC105032219	LOC105032386	LOC105032276	LOC105032478
LOC105033853	LOC105034644	LOC105032181	LOC105032342	LOC105033253	LOC105034419	LOC105032220	LOC105032419	LOC105032337	LOC105032496
LOC105033860	LOC105034692	LOC105032194	LOC105032350	LOC105033267	LOC105034538	LOC105032223	LOC105032429	LOC105032340	LOC105032510
LOC105033877	LOC105035387	LOC105032202	LOC105032375	LOC105033304	LOC105034616	LOC105032227	LOC105032438	LOC105032372	LOC105032582
LOC105033903	LOC105035502	LOC105032209	LOC105032379	LOC105033314	LOC105034723	LOC105032240	LOC105032471	LOC105032382	LOC105032593
LOC105033904	LOC105035564	LOC105032244	LOC105032414	LOC105033463	LOC105035028	LOC105032241	LOC105032516	LOC105032386	LOC105032600
LOC105034070	LOC105035644	LOC105032247	LOC105032434	LOC105033514	LOC105035093	LOC105032252	LOC105032525	LOC105032401	LOC105032612
LOC105034111	LOC105035872	LOC105032250	LOC105032435	LOC105033566	LOC105035172	LOC105032304	LOC105032526	LOC105032419	LOC105032614
LOC105034167	LOC105035976	LOC105032287	LOC105032459	LOC105033575	LOC105035217	LOC105032311	LOC105032528	LOC105032434	LOC105032616
LOC105034225	LOC105036005	LOC105032302	LOC105032461	LOC105033715	LOC105035290	LOC105032321	LOC105032549	LOC105032479	LOC105032621
LOC105034229	LOC105036067	LOC105032306	LOC105032477	LOC105033828	LOC105035445	LOC105032360	LOC105032563	LOC105032491	LOC105032627
LOC105034317	LOC105036078	LOC105032311	LOC105032503	LOC105033903	LOC105035512	LOC105032368	LOC105032591	LOC105032508	LOC105032638
LOC105034419	LOC105036334	LOC105032316	LOC105032581	LOC105034158	LOC105035564	LOC105032401	LOC105032592	LOC105032526	LOC105032685
LOC105034563	LOC105036497	LOC105032340	LOC105032582	LOC105034372	LOC105035588	LOC105032432	LOC105032598	LOC105032539	LOC105032748
LOC105034684	LOC105036751	LOC105032347	LOC105032604	LOC105034424	LOC105035590	LOC105032437	LOC105032603	LOC105032598	LOC105032751
LOC105034741	LOC105036873	LOC105032349	LOC105032613	LOC105034573	LOC105035674	LOC105032465	LOC105032611	LOC105032611	LOC105032780
LOC105035043	LOC105036933	LOC105032362	LOC105032664	LOC105034682	LOC105035804	LOC105032496	LOC105032612	LOC105032634	LOC105032787
LOC105035105	LOC105036952	LOC105032389	LOC105032666	LOC105034686	LOC105035946	LOC105032510	LOC105032622	LOC105032696	LOC105032802
LOC105035171	LOC105037255	LOC105032397	LOC105032677	LOC105034936	LOC105036092	LOC105032520	LOC105032653	LOC105032707	LOC105032854
LOC105035217	LOC105037304	LOC105032401	LOC105032683	LOC105034982	LOC105036249	LOC105032534	LOC105032661	LOC105032709	LOC105032861
LOC105035372	LOC105037502	LOC105032410	LOC105032707	LOC105035081	LOC105036279	LOC105032560	LOC105032706	LOC105032715	LOC105032881
LOC105035397	LOC105037580	LOC105032415	LOC105032710	LOC105035196	LOC105036494	LOC105032585	LOC105032713	LOC105032761	LOC105032889
LOC105035512	LOC105037864	LOC105032423	LOC105032712	LOC105035676	LOC105036756	LOC105032593	LOC105032797	LOC105032812	LOC105032902
LOC105035562	LOC105037927	LOC105032424	LOC105032739	LOC105035843	LOC105036825	LOC105032600	LOC105032812	LOC105032813	LOC105032912
LOC105035857	LOC105038028	LOC105032425	LOC105032741	LOC105035857	LOC105036886	LOC105032618	LOC105032823	LOC105032823	LOC105032915
LOC105035970	LOC105038096	LOC105032432	LOC105032747	LOC105035868	LOC105036955	LOC105032621	LOC105032845	LOC105033113	LOC105032916
LOC105035975	LOC105038097	LOC105032442	LOC105032755	LOC105035984	LOC105037096	LOC105032630	LOC105032853	LOC105033133	LOC105032927
LOC105035991	LOC105038099	LOC105032476	LOC105032760	LOC105036133	LOC105037100	LOC105032638	LOC105032881	LOC105033134	LOC105032931
LOC105036068	LOC105038121	LOC105032478	LOC105032771	LOC105036201	LOC105037580	LOC105032663	LOC105032899	LOC105033166	LOC105032937
LOC105036105	LOC105038182	LOC105032484	LOC105032790	LOC105036318	LOC105037605	LOC105032664	LOC105032900	LOC105033186	LOC105032959
LOC105036249	LOC105038191	LOC105032485	LOC105032810	LOC105036325	LOC105037637	LOC105032683	LOC105032913	LOC105033193	LOC105032963
LOC105036355	LOC105038262	LOC105032487	LOC105032813	LOC105036627	LOC105037689	LOC105032733	LOC105032915	LOC105033196	LOC105032980
LOC105036831	LOC105038318	LOC105032494	LOC105032815	LOC105036691	LOC105037799	LOC105032751	LOC105032954	LOC105033265	LOC105032983
LOC105037079	LOC105038466	LOC105032506	LOC105032823	LOC105036707	LOC105037839	LOC105032771	LOC105032978	LOC105033274	LOC105033000
LOC105037275	LOC105038479	LOC105032511	LOC105032839	LOC105036810	LOC105038039	LOC105032775	LOC105032995	LOC105033312	LOC105033015
LOC105037280	LOC105038534	LOC105032513	LOC105032856	LOC105036864	LOC105038133	LOC105032787	LOC105032998	LOC105033314	LOC105033020
LOC105037364	LOC105039014	LOC105032523	LOC105032891	LOC105036902	LOC105038200	LOC105032828	LOC105033002	LOC105033378	LOC105033035
LOC105037438	LOC105039051	LOC105032524	LOC105032905	LOC105036922	LOC105038205	LOC105032829	LOC105033038	LOC105033385	LOC105033050
LOC105037476	LOC105039511	LOC105032530	LOC105032932	LOC105037364	LOC105038210	LOC105032844	LOC105033095	LOC105033408	LOC105033054
LOC105037799	LOC105039598	LOC105032533	LOC105032941	LOC105037450	LOC105038328	LOC105032889	LOC105033113	LOC105033441	LOC105033085
LOC105037897	LOC105039764	LOC105032560	LOC105032966	LOC105037587	LOC105038396	LOC105032916	LOC105033149	LOC105033442	LOC105033098
LOC105037902	LOC105040138	LOC105032563	LOC105032977	LOC105037660	LOC105038468	LOC105032928	LOC105033225	LOC105033463	LOC105033100
LOC105038123	LOC105040278	LOC105032585	LOC105032991	LOC105037773	LOC105038472	LOC105032959	LOC105033240	LOC105033485	LOC105033129
LOC105038163	LOC105040332	LOC105032587	LOC105033040	LOC105037782	LOC105038537	LOC105032963	LOC105033253	LOC105033524	LOC105033189
LOC105038194	LOC105040381	LOC105032591	LOC105033044	LOC105037824	LOC105038665	LOC105032965	LOC105033265	LOC105033590	LOC105033195
LOC105038303	LOC105040437	LOC105032592	LOC105033046	LOC105037850	LOC105038672	LOC105032966	LOC105033314	LOC105033595	LOC105033205
LOC105038304	LOC105040439	LOC105032594	LOC105033131	LOC105037886	LOC105038747	LOC105032980	LOC105033335	LOC105033597	LOC105033240
LOC105038317	LOC105040619	LOC105032598	LOC105033133	LOC105037889	LOC105038923	LOC105033000	LOC105033340	LOC105033640	LOC105033251
LOC105038336	LOC105040669	LOC105032602	LOC105033143	LOC105037980	LOC105039072	LOC105033024	LOC105033358	LOC105033649	LOC105033255
LOC105038563	LOC105040707	LOC105032610	LOC105033158	LOC105037998	LOC105039131	LOC105033035	LOC105033379	LOC105033718	LOC105033264
LOC105038659	LOC105040848	LOC105032611	LOC105033165	LOC105038104	LOC105039341	LOC105033051	LOC105033430	LOC105033746	LOC105033267
LOC105038731	LOC105040891	LOC105032631	LOC105033199	LOC105038123	LOC105039353	LOC105033085	LOC105033463	LOC105033778	LOC105033283
LOC105038750	LOC105040948	LOC105032633	LOC105033253	LOC105038130	LOC105039431	LOC105033129	LOC105033481	LOC105033779	LOC105033342
LOC105038855	LOC105041133	LOC105032645	LOC105033259	LOC105038530	LOC105039518	LOC105033160	LOC105033497	LOC105033781	LOC105033351
LOC105038955	LOC105041136	LOC105032650	LOC105033284	LOC105038640	LOC105039547	LOC105033161	LOC105033532	LOC105033785	LOC105033367
LOC105039262	LOC105041260	LOC105032706	LOC105033308	LOC105038800	LOC105039590	LOC105033182	LOC105033546	LOC105033816	LOC105033399
LOC105039265	LOC105041602	LOC105032709	LOC105033352	LOC105038824	LOC105039621	LOC105033194	LOC105033565	LOC105033880	LOC105033402
LOC105039381	LOC105041877	LOC105032721	LOC105033410	LOC105038952	LOC105039669	LOC105033195	LOC105033566	LOC105033922	LOC105033413
LOC105039590	LOC105041894	LOC105032736	LOC105033411	LOC105038978	LOC105039685	LOC105033264	LOC105033597	LOC105033984	LOC105033420
LOC105039621	LOC105042097	LOC105032752	LOC105033412	LOC105039057	LOC105039782	LOC105033342	LOC105033611	LOC105034061	LOC105033428
LOC105039669	LOC105042206	LOC105032777	LOC105033442	LOC105039130	LOC105039835	LOC105033399	LOC105033632	LOC105034071	LOC105033430
LOC105039812	LOC105042651	LOC105032778	LOC105033461	LOC105039244	LOC105039925	LOC105033402	LOC105033638	LOC105034083	LOC105033451
LOC105040042	LOC105042689	LOC105032781	LOC105033479	LOC105039423	LOC105039983	LOC105033408	LOC105033690	LOC105034087	LOC105033470
LOC105040194	LOC105042707	LOC105032783	LOC105033486	LOC105039569	LOC105040051	LOC105033414	LOC105033715	LOC105034090	LOC105033471
LOC105040234	LOC105042770	LOC105032809	LOC105033515	LOC105039632	LOC105040201	LOC105033420	LOC105033778	LOC105034108	LOC105033495
LOC105040263	LOC105043067	LOC105032829	LOC105033524	LOC105039901	LOC105040204	LOC105033428	LOC105033821	LOC105034239	LOC105033521
LOC105040378	LOC105043297	LOC105032834	LOC105033530	LOC105040129	LOC105040403	LOC105033454	LOC105033832	LOC105034297	LOC105033526
LOC105040420	LOC105043424	LOC105032845	LOC105033541	LOC105040213	LOC105040451	LOC105033462	LOC105033880	LOC105034320	LOC105033530
LOC105040479	LOC105043474	LOC105032852	LOC105033583	LOC105040352	LOC105040514	LOC105033470	LOC105033884	LOC105034334	LOC105033553
LOC105040511	LOC105043652	LOC105032860	LOC105033598	LOC105040479	LOC105040541	LOC105033471	LOC105033914	LOC105034383	LOC105033561
LOC105040645	LOC105043813	LOC105032874	LOC105033602	LOC105040489	LOC105040668	LOC105033479	LOC105033958	LOC105034431	LOC105033565
LOC105040776	LOC105043917	LOC105032876	LOC105033631	LOC105040509	LOC105040885	LOC105033482	LOC105033983	LOC105034438	LOC105033573
LOC105040907	LOC105044008	LOC105032913	LOC105033724	LOC105040550	LOC105040891	LOC105033510	LOC105033984	LOC105034448	LOC105033575
LOC105040991	LOC105044074	LOC105032915	LOC105033741	LOC105040608	LOC105040914	LOC105033551	LOC105033998	LOC105034568	LOC105033624
LOC105041084	LOC105044130	LOC105032916	LOC105033774	LOC105040634	LOC105040918	LOC105033564	LOC105034028	LOC105034579	LOC105033627
LOC105041139	LOC105044189	LOC105032931	LOC105033822	LOC105040673	LOC105040922	LOC105033573	LOC105034056	LOC105034709	LOC105033642
LOC105041142	LOC105044287	LOC105032949	LOC105033836	LOC105040737	LOC105040966	LOC105033575	LOC105034058	LOC105034738	LOC105033643
LOC105041305	LOC105044369	LOC105032957	LOC105033846	LOC105040870	LOC105040967	LOC105033582	LOC105034097	LOC105034748	LOC105033673
LOC105041478	LOC105044383	LOC105032959	LOC105033868	LOC105040965	LOC105041020	LOC105033602	LOC105034108	LOC105034757	LOC105033686
LOC105041629	LOC105044431	LOC105032964	LOC105033875	LOC105041002	LOC105041155	LOC105033624	LOC105034149	LOC105034769	LOC105033694
LOC105041640	LOC105044493	LOC105032968	LOC105033878	LOC105041004	LOC105041187	LOC105033627	LOC105034158	LOC105034786	LOC105033758
LOC105041694	LOC105044828	LOC105032986	LOC105033880	LOC105041015	LOC105041491	LOC105033656	LOC105034159	LOC105034841	LOC105033764
LOC105041701	LOC105044837	LOC105032996	LOC105033903	LOC105041016	LOC105041751	LOC105033673	LOC105034171	LOC105034864	LOC105033782
LOC105041722	LOC105045133	LOC105032999	LOC105033915	LOC105041058	LOC105042029	LOC105033694	LOC105034177	LOC105034935	LOC105033806
LOC105041757	LOC105045264	LOC105033001	LOC105033932	LOC105041100	LOC105042041	LOC105033747	LOC105034228	LOC105034975	LOC105033828
LOC105042166	LOC105045515	LOC105033002	LOC105033962	LOC105041221	LOC105042097	LOC105033753	LOC105034249	LOC105034994	LOC105033833
LOC105042306	LOC105045696	LOC105033005	LOC105033985	LOC105041268	LOC105042104	LOC105033758	LOC105034260	LOC105035003	LOC105033860
LOC105042385	LOC105045788	LOC105033013	LOC105033990	LOC105041343	LOC105042240	LOC105033762	LOC105034317	LOC105035005	LOC105033903
LOC105042386	LOC105045850	LOC105033015	LOC105034010	LOC105041345	LOC105042310	LOC105033767	LOC105034334	LOC105035058	LOC105033932
LOC105042459	LOC105045924	LOC105033054	LOC105034064	LOC105041709	LOC105042459	LOC105033782	LOC105034363	LOC105035066	LOC105033933
LOC105042540	LOC105045938	LOC105033062	LOC105034070	LOC105042006	LOC105042778	LOC105033791	LOC105034366	LOC105035079	LOC105033948
LOC105042546	LOC105046285	LOC105033098	LOC105034124	LOC105042015	LOC105042833	LOC105033803	LOC105034383	LOC105035104	LOC105034002
LOC105042573	LOC105046556	LOC105033101	LOC105034133	LOC105042067	LOC105042859	LOC105033806	LOC105034407	LOC105035208	LOC105034063
LOC105042749	LOC105046783	LOC105033110	LOC105034165	LOC105042180	LOC105042868	LOC105033864	LOC105034409	LOC105035257	LOC105034158
LOC105042768	LOC105047100	LOC105033113	LOC105034180	LOC105042250	LOC105042950	LOC105033878	LOC105034467	LOC105035281	LOC105034171
LOC105042769	LOC105047235	LOC105033134	LOC105034225	LOC105042269	LOC105043091	LOC105033896	LOC105034480	LOC105035292	LOC105034204
LOC105042842	LOC105047388	LOC105033155	LOC105034229	LOC105042432	LOC105043185	LOC105033906	LOC105034490	LOC105035293	LOC105034251
LOC105043076	LOC105047429	LOC105033179	LOC105034274	LOC105042447	LOC105043195	LOC105033947	LOC105034579	LOC105035320	LOC105034257
LOC105043364	LOC105047431	LOC105033185	LOC105034284	LOC105042530	LOC105043242	LOC105033948	LOC105034583	LOC105035332	LOC105034279
LOC105043442	LOC105047494	LOC105033192	LOC105034286	LOC105042555	LOC105043476	LOC105033976	LOC105034595	LOC105035335	LOC105034301
LOC105043480	LOC105047563	LOC105033207	LOC105034297	LOC105042571	LOC105043489	LOC105033979	LOC105034609	LOC105035353	LOC105034344
LOC105043565	LOC105047872	LOC105033211	LOC105034299	LOC105042640	LOC105043739	LOC105033987	LOC105034612	LOC105035378	LOC105034413
LOC105043998	LOC105048102	LOC105033213	LOC105034331	LOC105043096	LOC105043829	LOC105033995	LOC105034634	LOC105035399	LOC105034422
LOC105044078	LOC105048133	LOC105033224	LOC105034334	LOC105043130	LOC105043940	LOC105034032	LOC105034669	LOC105035461	LOC105034446
LOC105044186	LOC105048424	LOC105033225	LOC105034344	LOC105043255	LOC105043943	LOC105034040	LOC105034700	LOC105035502	LOC105034449
LOC105044191	LOC105048426	LOC105033226	LOC105034345	LOC105043264	LOC105043987	LOC105034132	LOC105034703	LOC105035540	LOC105034454
LOC105044233	LOC105048499	LOC105033230	LOC105034364	LOC105043319	LOC105044020	LOC105034153	LOC105034715	LOC105035543	LOC105034475
LOC105044390	LOC105048511	LOC105033240	LOC105034383	LOC105043357	LOC105044140	LOC105034167	LOC105034726	LOC105035554	LOC105034483
LOC105044421	LOC105048548	LOC105033242	LOC105034391	LOC105043359	LOC105044162	LOC105034183	LOC105034735	LOC105035564	LOC105034489
LOC105044434	LOC105049245	LOC105033243	LOC105034393	LOC105043615	LOC105044187	LOC105034197	LOC105034744	LOC105035566	LOC105034515
LOC105044442	LOC105049409	LOC105033251	LOC105034419	LOC105043658	LOC105044405	LOC105034205	LOC105034759	LOC105035567	LOC105034597
LOC105044462	LOC105049417	LOC105033267	LOC105034451	LOC105043690	LOC105044453	LOC105034252	LOC105034769	LOC105035584	LOC105034723
LOC105044521	LOC105049534	LOC105033272	LOC105034497	LOC105043853	LOC105044548	LOC105034253	LOC105034805	LOC105035590	LOC105034743
LOC105044619	LOC105049566	LOC105033278	LOC105034500	LOC105044015	LOC105044638	LOC105034295	LOC105034812	LOC105035604	LOC105034782
LOC105044670	LOC105049593	LOC105033285	LOC105034507	LOC105044233	LOC105044732	LOC105034298	LOC105034823	LOC105035630	LOC105034790
LOC105045223	LOC105049670	LOC105033292	LOC105034563	LOC105044296	LOC105045092	LOC105034301	LOC105034836	LOC105035659	LOC105034791
LOC105045287	LOC105049845	LOC105033296	LOC105034564	LOC105044352	LOC105045224	LOC105034309	LOC105034880	LOC105035709	LOC105034800
LOC105045390	LOC105049957	LOC105033302	LOC105034631	LOC105044401	LOC105045368	LOC105034311	LOC105034904	LOC105035733	LOC105034815
LOC105045457	LOC105049973	LOC105033304	LOC105034670	LOC105044410	LOC105045457	LOC105034316	LOC105034926	LOC105035869	LOC105034837
LOC105045468	LOC105050124	LOC105033312	LOC105034672	LOC105044436	LOC105045615	LOC105034344	LOC105034954	LOC105035942	LOC105034843
LOC105045470	LOC105050330	LOC105033320	LOC105034700	LOC105044532	LOC105045828	LOC105034352	LOC105034972	LOC105035954	LOC105034860
LOC105045648	LOC105050335	LOC105033339	LOC105034737	LOC105044632	LOC105045989	LOC105034372	LOC105034974	LOC105035956	LOC105034899
LOC105045713	LOC105050508	LOC105033342	LOC105034788	LOC105044655	LOC105046326	LOC105034411	LOC105034981	LOC105035984	LOC105034936
LOC105045808	LOC105050760	LOC105033378	LOC105034869	LOC105044660	LOC105046355	LOC105034422	LOC105034988	LOC105036048	LOC105034952
LOC105045866	LOC105050828	LOC105033386	LOC105034903	LOC105044844	LOC105046393	LOC105034437	LOC105034999	LOC105036072	LOC105034978
LOC105045954	LOC105051034	LOC105033388	LOC105034927	LOC105044868	LOC105046576	LOC105034454	LOC105035005	LOC105036076	LOC105034982
LOC105046287	LOC105051058	LOC105033396	LOC105034979	LOC105044874	LOC105046621	LOC105034462	LOC105035139	LOC105036140	LOC105034987
LOC105046367	LOC105051351	LOC105033413	LOC105034996	LOC105044899	LOC105047012	LOC105034463	LOC105035158	LOC105036182	LOC105035028
LOC105046423	LOC105051590	LOC105033414	LOC105035053	LOC105044929	LOC105047118	LOC105034475	LOC105035166	LOC105036188	LOC105035031
LOC105046621	LOC105052366	LOC105033437	LOC105035096	LOC105045059	LOC105047182	LOC105034489	LOC105035189	LOC105036259	LOC105035035
LOC105046642	LOC105052374	LOC105033473	LOC105035104	LOC105045129	LOC105047184	LOC105034507	LOC105035200	LOC105036311	LOC105035085
LOC105046677	LOC105052380	LOC105033476	LOC105035110	LOC105045222	LOC105047228	LOC105034558	LOC105035215	LOC105036335	LOC105035102
LOC105046708	LOC105052414	LOC105033481	LOC105035139	LOC105045223	LOC105047442	LOC105034597	LOC105035217	LOC105036368	LOC105035114
LOC105047025	LOC105052446	LOC105033492	LOC105035153	LOC105045265	LOC105047513	LOC105034624	LOC105035221	LOC105036375	LOC105035118
LOC105047058	LOC105052781	LOC105033495	LOC105035162	LOC105045293	LOC105047533	LOC105034636	LOC105035292	LOC105036379	LOC105035119
LOC105047062	LOC105052809	LOC105033497	LOC105035171	LOC105045414	LOC105047613	LOC105034642	LOC105035302	LOC105036388	LOC105035120
LOC105047106	LOC105052837	LOC105033503	LOC105035179	LOC105045451	LOC105047679	LOC105034732	LOC105035316	LOC105036397	LOC105035134
LOC105047308	LOC105052917	LOC105033514	LOC105035235	LOC105045502	LOC105047722	LOC105034746	LOC105035322	LOC105036492	LOC105035148
LOC105047344	LOC105052971	LOC105033531	LOC105035236	LOC105045532	LOC105047841	LOC105034782	LOC105035335	LOC105036505	LOC105035163
LOC105047460	LOC105053192	LOC105033537	LOC105035238	LOC105045543	LOC105048086	LOC105034860	LOC105035340	LOC105036585	LOC105035172
LOC105047747	LOC105053303	LOC105033539	LOC105035246	LOC105045608	LOC105048112	LOC105034944	LOC105035347	LOC105036629	LOC105035192
LOC105047861	LOC105053404	LOC105033565	LOC105035247	LOC105045753	LOC105048227	LOC105034975	LOC105035350	LOC105036692	LOC105035203
LOC105047863	LOC105053650	LOC105033566	LOC105035265	LOC105045897	LOC105048341	LOC105034986	LOC105035401	LOC105036739	LOC105035237
LOC105048112	LOC105053655	LOC105033570	LOC105035271	LOC105045898	LOC105048412	LOC105034987	LOC105035407	LOC105036751	LOC105035260
LOC105048196	LOC105053658	LOC105033573	LOC105035292	LOC105045939	LOC105048440	LOC105035028	LOC105035449	LOC105036755	LOC105035326
LOC105048311	LOC105053709	LOC105033575	LOC105035293	LOC105045942	LOC105048443	LOC105035031	LOC105035457	LOC105036757	LOC105035381
LOC105048341	LOC105053968	LOC105033608	LOC105035332	LOC105045976	LOC105048444	LOC105035033	LOC105035461	LOC105036825	LOC105035414
LOC105048349	LOC105053991	LOC105033611	LOC105035338	LOC105046020	LOC105048701	LOC105035081	LOC105035470	LOC105036846	LOC105035440
LOC105048501	LOC105054189	LOC105033613	LOC105035356	LOC105046039	LOC105048702	LOC105035084	LOC105035512	LOC105036877	LOC105035478
LOC105048614	LOC105054222	LOC105033614	LOC105035372	LOC105046240	LOC105048735	LOC105035085	LOC105035525	LOC105036895	LOC105035484
LOC105048699	LOC105054231	LOC105033616	LOC105035378	LOC105046362	LOC105048939	LOC105035096	LOC105035560	LOC105036918	LOC105035565
LOC105048735	LOC105054280	LOC105033643	LOC105035397	LOC105046402	LOC105049007	LOC105035099	LOC105035564	LOC105036933	LOC105035579
LOC105048805	LOC105054490	LOC105033658	LOC105035424	LOC105046583	LOC105049187	LOC105035120	LOC105035584	LOC105036938	LOC105035588
LOC105048817	LOC105054551	LOC105033691	LOC105035427	LOC105046605	LOC105049274	LOC105035136	LOC105035642	LOC105036976	LOC105035595
LOC105049024	LOC105054742	LOC105033755	LOC105035461	LOC105046610	LOC105049322	LOC105035148	LOC105035674	LOC105036984	LOC105035628
LOC105049090	LOC105054921	LOC105033768	LOC105035467	LOC105046614	LOC105049466	LOC105035153	LOC105035694	LOC105037020	LOC105035635
LOC105049291	LOC105054922	LOC105033770	LOC105035468	LOC105046636	LOC105049517	LOC105035172	LOC105035723	LOC105037023	LOC105035639
LOC105049886	LOC105055034	LOC105033773	LOC105035472	LOC105046695	LOC105049589	LOC105035176	LOC105035737	LOC105037086	LOC105035641
LOC105049919	LOC105055036	LOC105033782	LOC105035481	LOC105046737	LOC105049621	LOC105035203	LOC105035783	LOC105037090	LOC105035743
LOC105049943	LOC105055094	LOC105033827	LOC105035500	LOC105046907	LOC105049886	LOC105035228	LOC105035796	LOC105037115	LOC105035766
LOC105049978	LOC105055261	LOC105033832	LOC105035502	LOC105046975	LOC105049928	LOC105035378	LOC105035857	LOC105037116	LOC105035834
LOC105050129	LOC105055907	LOC105033860	LOC105035528	LOC105047040	LOC105049973	LOC105035381	LOC105035858	LOC105037142	LOC105035895
LOC105050157	LOC105056034	LOC105033862	LOC105035540	LOC105047310	LOC105050010	LOC105035414	LOC105035871	LOC105037157	LOC105035946
LOC105050160	LOC105056069	LOC105033874	LOC105035554	LOC105047317	LOC105050098	LOC105035456	LOC105035892	LOC105037169	LOC105035959
LOC105050181	LOC105056098	LOC105033906	LOC105035562	LOC105047408	LOC105050201	LOC105035468	LOC105035970	LOC105037184	LOC105035970
LOC105050187	LOC105056112	LOC105033930	LOC105035564	LOC105047491	LOC105050452	LOC105035523	LOC105036044	LOC105037194	LOC105035985
LOC105050253	LOC105056298	LOC105033951	LOC105035609	LOC105047504	LOC105050555	LOC105035624	LOC105036049	LOC105037251	LOC105036001
LOC105050342	LOC105056367	LOC105033977	LOC105035616	LOC105047566	LOC105050621	LOC105035625	LOC105036053	LOC105037261	LOC105036014
LOC105050421	LOC105056435	LOC105034002	LOC105035644	LOC105047641	LOC105050678	LOC105035639	LOC105036072	LOC105037272	LOC105036041
LOC105050461	LOC105056564	LOC105034037	LOC105035659	LOC105048114	LOC105050737	LOC105035646	LOC105036081	LOC105037313	LOC105036055
LOC105050654	LOC105056685	LOC105034052	LOC105035674	LOC105048124	LOC105050819	LOC105035668	LOC105036083	LOC105037355	LOC105036079
LOC105050730	LOC105056781	LOC105034056	LOC105035707	LOC105048196	LOC105050891	LOC105035725	LOC105036096	LOC105037391	LOC105036080
LOC105050970	LOC105056851	LOC105034076	LOC105035724	LOC105048293	LOC105050981	LOC105035778	LOC105036127	LOC105037603	LOC105036087
LOC105051065	LOC105056884	LOC105034111	LOC105035746	LOC105048379	LOC105051022	LOC105035831	LOC105036135	LOC105037645	LOC105036105
LOC105051099	LOC105056947	LOC105034149	LOC105035764	LOC105048455	LOC105051367	LOC105035840	LOC105036140	LOC105037734	LOC105036131
LOC105051205	LOC105056960	LOC105034155	LOC105035774	LOC105048494	LOC105051457	LOC105035841	LOC105036155	LOC105037793	LOC105036167
LOC105051340	LOC105057199	LOC105034159	LOC105035805	LOC105048499	LOC105051550	LOC105035844	LOC105036188	LOC105037794	LOC105036192
LOC105051382	LOC105057351	LOC105034166	LOC105035820	LOC105048522	LOC105051564	LOC105035869	LOC105036201	LOC105037800	LOC105036218
LOC105051419	LOC105057352	LOC105034167	LOC105035857	LOC105048574	LOC105051780	LOC105035895	LOC105036216	LOC105037831	LOC105036224
LOC105051475	LOC105057564	LOC105034171	LOC105035868	LOC105048608	LOC105051833	LOC105035908	LOC105036270	LOC105037839	LOC105036225
LOC105051527	LOC105057652	LOC105034183	LOC105035869	LOC105048881	LOC105051837	LOC105035928	LOC105036276	LOC105037931	LOC105036247
LOC105051531	LOC105057717	LOC105034204	LOC105035922	LOC105048892	LOC105051936	LOC105035946	LOC105036288	LOC105037995	LOC105036261
LOC105051696	LOC105057965	LOC105034227	LOC105035975	LOC105048912	LOC105052335	LOC105035985	LOC105036298	LOC105038002	LOC105036279
LOC105052012	LOC105058108	LOC105034233	LOC105035980	LOC105049130	LOC105052356	LOC105035990	LOC105036311	LOC105038053	LOC105036334
LOC105052030	LOC105058134	LOC105034248	LOC105035983	LOC105049193	LOC105052376	LOC105036005	LOC105036320	LOC105038113	LOC105036347
LOC105052038	LOC105058195	LOC105034249	LOC105036039	LOC105049337	LOC105052503	LOC105036018	LOC105036324	LOC105038121	LOC105036359
LOC105052112	LOC105058198	LOC105034257	LOC105036053	LOC105049391	LOC105052638	LOC105036026	LOC105036325	LOC105038179	LOC105036389
LOC105052363	LOC105058219	LOC105034260	LOC105036069	LOC105049529	LOC105052655	LOC105036032	LOC105036331	LOC105038184	LOC105036395
LOC105052376	LOC105058293	LOC105034272	LOC105036073	LOC105049562	LOC105052816	LOC105036041	LOC105036332	LOC105038194	LOC105036402
LOC105052432	LOC105058413	LOC105034275	LOC105036076	LOC105049897	LOC105052944	LOC105036055	LOC105036375	LOC105038210	LOC105036419
LOC105052831	LOC105058415	LOC105034279	LOC105036099	LOC105050079	LOC105053059	LOC105036079	LOC105036405	LOC105038211	LOC105036432
LOC105052856	LOC105058464	LOC105034290	LOC105036100	LOC105050080	LOC105053244	LOC105036082	LOC105036454	LOC105038232	LOC105036448
LOC105053076	LOC105058713	LOC105034293	LOC105036114	LOC105050195	LOC105053245	LOC105036084	LOC105036494	LOC105038251	LOC105036469
LOC105053149	LOC105058725	LOC105034325	LOC105036175	LOC105050210	LOC105053359	LOC105036087	LOC105036505	LOC105038263	LOC105036473
LOC105053206	LOC105058760	LOC105034352	LOC105036188	LOC105050394	LOC105053650	LOC105036088	LOC105036529	LOC105038268	LOC105036596
LOC105053249	LOC105058872	LOC105034363	LOC105036190	LOC105050439	LOC105053715	LOC105036102	LOC105036553	LOC105038276	LOC105036625
LOC105053268	LOC105059597	LOC105034365	LOC105036199	LOC105050681	LOC105053753	LOC105036105	LOC105036566	LOC105038375	LOC105036627
LOC105053335	LOC105059753	LOC105034369	LOC105036203	LOC105050687	LOC105053773	LOC105036131	LOC105036593	LOC105038393	LOC105036664
LOC105053359	LOC105059956	LOC105034376	LOC105036221	LOC105050857	LOC105053860	LOC105036156	LOC105036665	LOC105038411	LOC105036710
LOC105053405	LOC105060030	LOC105034413	LOC105036292	LOC105051005	LOC105053898	LOC105036159	LOC105036691	LOC105038446	LOC105036735
LOC105053635	LOC105060049	LOC105034443	LOC105036299	LOC105051080	LOC105054001	LOC105036164	LOC105036727	LOC105038453	LOC105036758
LOC105053636	LOC105060060	LOC105034467	LOC105036311	LOC105051102	LOC105054040	LOC105036165	LOC105036731	LOC105038472	LOC105036791
LOC105053756	LOC105060075	LOC105034480	LOC105036327	LOC105051205	LOC105054073	LOC105036175	LOC105036814	LOC105038515	LOC105036792
LOC105053768	LOC105060077	LOC105034516	LOC105036335	LOC105051305	LOC105054153	LOC105036191	LOC105036823	LOC105038599	LOC105036813
LOC105053802	LOC105060226	LOC105034523	LOC105036351	LOC105051512	LOC105054198	LOC105036192	LOC105036825	LOC105038603	LOC105036864
LOC105053854	LOC105060332	LOC105034530	LOC105036355	LOC105051538	LOC105054271	LOC105036199	LOC105036831	LOC105038724	LOC105036875
LOC105053987	LOC105060343	LOC105034542	LOC105036358	LOC105051560	LOC105054292	LOC105036218	LOC105036838	LOC105038746	LOC105036907
LOC105054104	LOC105060675	LOC105034558	LOC105036362	LOC105051590	LOC105054597	LOC105036225	LOC105036846	LOC105038754	LOC105036920
LOC105054140	LOC105060800	LOC105034572	LOC105036375	LOC105051596	LOC105054662	LOC105036247	LOC105036860	LOC105038770	LOC105036950
LOC105054213	LOC105060823	LOC105034581	LOC105036431	LOC105051667	LOC105054700	LOC105036265	LOC105036895	LOC105038813	LOC105036988
LOC105054221	LOC105060967	LOC105034593	LOC105036436	LOC105052229	LOC105054767	LOC105036292	LOC105036902	LOC105038878	LOC105036994
LOC105054233	LOC105061289	LOC105034603	LOC105036492	LOC105052269	LOC105054827	LOC105036326	LOC105036939	LOC105038906	LOC105037000
LOC105054253	LOC105061550	LOC105034607	LOC105036519	LOC105052293	LOC105054829	LOC105036334	LOC105036945	LOC105038914	LOC105037013
LOC105054410	LOC109504737	LOC105034612	LOC105036543	LOC105052653	LOC105054875	LOC105036347	LOC105036987	LOC105038922	LOC105037017
LOC105054433	LOC109505530	LOC105034648	LOC105036567	LOC105052753	LOC105054931	LOC105036363	LOC105036990	LOC105038934	LOC105037070
LOC105054456	LOC109505621	LOC105034661	LOC105036625	LOC105052756	LOC105054942	LOC105036368	LOC105037072	LOC105038945	LOC105037075
LOC105054481	LOC109506154	LOC105034682	LOC105036629	LOC105052834	LOC105055036	LOC105036395	LOC105037100	LOC105038971	LOC105037098
LOC105054597	LOC114912805	LOC105034684	LOC105036636	LOC105052912	LOC105055100	LOC105036402	LOC105037169	LOC105039006	LOC105037113
LOC105054653	LOC114913987	LOC105034690	LOC105036696	LOC105052976	LOC105055135	LOC105036414	LOC105037210	LOC105039043	LOC105037134
LOC105054745	LOC114914078	LOC105034696	LOC105036701	LOC105053148	LOC105055218	LOC105036432	LOC105037223	LOC105039155	LOC105037161
LOC105054783	LOC114914102	LOC105034716	LOC105036710	LOC105053248	LOC105055351	LOC105036439	LOC105037236	LOC105039168	LOC105037183
LOC105054786	LOC114914563	LOC105034726	LOC105036728	LOC105053404	LOC105055376	LOC105036448	LOC105037274	LOC105039187	LOC105037241
LOC105054821		LOC105034741	LOC105036731	LOC105053556	LOC105055497	LOC105036456	LOC105037292	LOC105039194	LOC105037258
LOC105054932		LOC105034746	LOC105036737	LOC105053623	LOC105055642	LOC105036469	LOC105037298	LOC105039233	LOC105037284
LOC105055082		LOC105034759	LOC105036757	LOC105053647	LOC105055643	LOC105036484	LOC105037355	LOC105039250	LOC105037303
LOC105055095		LOC105034764	LOC105036768	LOC105053667	LOC105055681	LOC105036497	LOC105037364	LOC105039300	LOC105037322
LOC105055100		LOC105034775	LOC105036828	LOC105054065	LOC105055684	LOC105036510	LOC105037423	LOC105039302	LOC105037327
LOC105055111		LOC105034776	LOC105036846	LOC105054113	LOC105055892	LOC105036524	LOC105037459	LOC105039317	LOC105037328
LOC105055140		LOC105034790	LOC105036857	LOC105054177	LOC105055979	LOC105036563	LOC105037488	LOC105039322	LOC105037419
LOC105055183		LOC105034791	LOC105036895	LOC105054213	LOC105055986	LOC105036567	LOC105037491	LOC105039352	LOC105037425
LOC105055196		LOC105034792	LOC105036944	LOC105054221	LOC105055989	LOC105036582	LOC105037501	LOC105039357	LOC105037454
LOC105055426		LOC105034794	LOC105036951	LOC105054574	LOC105056101	LOC105036584	LOC105037545	LOC105039359	LOC105037481
LOC105055428		LOC105034815	LOC105036995	LOC105054576	LOC105056104	LOC105036625	LOC105037579	LOC105039404	LOC105037536
LOC105055462		LOC105034823	LOC105037041	LOC105054588	LOC105056128	LOC105036678	LOC105037608	LOC105039425	LOC105037546
LOC105055610		LOC105034832	LOC105037054	LOC105054815	LOC105056202	LOC105036684	LOC105037616	LOC105039431	LOC105037561
LOC105055665		LOC105034861	LOC105037079	LOC105055117	LOC105056273	LOC105036710	LOC105037648	LOC105039433	LOC105037592
LOC105055681		LOC105034888	LOC105037122	LOC105055124	LOC105056278	LOC105036725	LOC105037670	LOC105039468	LOC105037621
LOC105055719		LOC105034893	LOC105037133	LOC105055143	LOC105056570	LOC105036735	LOC105037802	LOC105039513	LOC105037705
LOC105056128		LOC105034926	LOC105037135	LOC105055166	LOC105056682	LOC105036790	LOC105037822	LOC105039517	LOC105037729
LOC105056204		LOC105034936	LOC105037169	LOC105055284	LOC105056801	LOC105036791	LOC105037831	LOC105039572	LOC105037761
LOC105056390		LOC105034948	LOC105037254	LOC105055301	LOC105056857	LOC105036792	LOC105037839	LOC105039602	LOC105037772
LOC105056392		LOC105034956	LOC105037268	LOC105055373	LOC105057138	LOC105036803	LOC105037850	LOC105039618	LOC105037786
LOC105056440		LOC105034982	LOC105037280	LOC105055423	LOC105057201	LOC105036813	LOC105037888	LOC105039632	LOC105037929
LOC105056449		LOC105035028	LOC105037305	LOC105055523	LOC105057211	LOC105036836	LOC105037892	LOC105039641	LOC105037982
LOC105056548		LOC105035035	LOC105037342	LOC105055560	LOC105057312	LOC105036850	LOC105037902	LOC105039672	LOC105037989
LOC105056583		LOC105035041	LOC105037358	LOC105055575	LOC105057349	LOC105036892	LOC105037931	LOC105039679	LOC105037998
LOC105056652		LOC105035043	LOC105037364	LOC105055598	LOC105057379	LOC105036907	LOC105037940	LOC105039680	LOC105038014
LOC105056778		LOC105035067	LOC105037438	LOC105055671	LOC105057492	LOC105036918	LOC105037985	LOC105039727	LOC105038027
LOC105056914		LOC105035069	LOC105037450	LOC105055813	LOC105057891	LOC105036919	LOC105037998	LOC105039781	LOC105038040
LOC105056926		LOC105035081	LOC105037459	LOC105056000	LOC105058068	LOC105036920	LOC105038011	LOC105039783	LOC105038043
LOC105056977		LOC105035084	LOC105037476	LOC105056015	LOC105058110	LOC105036922	LOC105038039	LOC105039820	LOC105038045
LOC105057154		LOC105035089	LOC105037477	LOC105056315	LOC105058113	LOC105036926	LOC105038042	LOC105039843	LOC105038054
LOC105057185		LOC105035100	LOC105037519	LOC105056793	LOC105058129	LOC105036950	LOC105038045	LOC105039849	LOC105038102
LOC105057204		LOC105035101	LOC105037541	LOC105056796	LOC105058206	LOC105036988	LOC105038046	LOC105039876	LOC105038139
LOC105057379		LOC105035115	LOC105037552	LOC105056941	LOC105058229	LOC105037000	LOC105038047	LOC105039885	LOC105038208
LOC105057399		LOC105035120	LOC105037561	LOC105056948	LOC105058409	LOC105037013	LOC105038102	LOC105039911	LOC105038215
LOC105057409		LOC105035130	LOC105037572	LOC105057135	LOC105058453	LOC105037048	LOC105038106	LOC105039913	LOC105038218
LOC105057526		LOC105035134	LOC105037578	LOC105057212	LOC105058477	LOC105037073	LOC105038124	LOC105039963	LOC105038261
LOC105057542		LOC105035141	LOC105037584	LOC105057281	LOC105058630	LOC105037075	LOC105038129	LOC105039986	LOC105038329
LOC105057621		LOC105035157	LOC105037585	LOC105057302	LOC105058752	LOC105037134	LOC105038135	LOC105040014	LOC105038349
LOC105057675		LOC105035158	LOC105037603	LOC105057338	LOC105058771	LOC105037135	LOC105038145	LOC105040060	LOC105038367
LOC105057748		LOC105035163	LOC105037614	LOC105057409	LOC105058883	LOC105037153	LOC105038163	LOC105040098	LOC105038371
LOC105057828		LOC105035166	LOC105037637	LOC105057577	LOC105058945	LOC105037159	LOC105038179	LOC105040103	LOC105038379
LOC105057923		LOC105035172	LOC105037653	LOC105057617	LOC105058978	LOC105037161	LOC105038204	LOC105040113	LOC105038399
LOC105058186		LOC105035181	LOC105037659	LOC105057633	LOC105059030	LOC105037164	LOC105038211	LOC105040119	LOC105038404
LOC105058344		LOC105035196	LOC105037726	LOC105057780	LOC105059031	LOC105037190	LOC105038236	LOC105040127	LOC105038459
LOC105058398		LOC105035217	LOC105037734	LOC105057795	LOC105059056	LOC105037201	LOC105038254	LOC105040148	LOC105038464
LOC105058407		LOC105035230	LOC105037746	LOC105057859	LOC105059132	LOC105037207	LOC105038276	LOC105040160	LOC105038468
LOC105058476		LOC105035243	LOC105037778	LOC105057889	LOC105059288	LOC105037226	LOC105038346	LOC105040195	LOC105038503
LOC105058541		LOC105035251	LOC105037797	LOC105057957	LOC105059416	LOC105037241	LOC105038360	LOC105040199	LOC105038513
LOC105058741		LOC105035258	LOC105037834	LOC105058100	LOC105059463	LOC105037242	LOC105038373	LOC105040291	LOC105038518
LOC105058910		LOC105035266	LOC105037839	LOC105058171	LOC105059506	LOC105037258	LOC105038378	LOC105040350	LOC105038530
LOC105058955		LOC105035290	LOC105037844	LOC105058235	LOC105059550	LOC105037266	LOC105038439	LOC105040370	LOC105038537
LOC105059355		LOC105035300	LOC105037846	LOC105058405	LOC105059701	LOC105037269	LOC105038448	LOC105040377	LOC105038543
LOC105059359		LOC105035329	LOC105037875	LOC105058407	LOC105059761	LOC105037272	LOC105038506	LOC105040418	LOC105038545
LOC105059411		LOC105035337	LOC105037901	LOC105058457	LOC105059934	LOC105037283	LOC105038563	LOC105040421	LOC105038547
LOC105059473		LOC105035347	LOC105037903	LOC105058501	LOC105060053	LOC105037284	LOC105038576	LOC105040460	LOC105038606
LOC105059685		LOC105035348	LOC105037907	LOC105058505	LOC105060087	LOC105037290	LOC105038638	LOC105040470	LOC105038613
LOC105059766		LOC105035384	LOC105037949	LOC105058613	LOC105060235	LOC105037294	LOC105038661	LOC105040504	LOC105038615
LOC105059790		LOC105035388	LOC105037990	LOC105058897	LOC105060288	LOC105037302	LOC105038754	LOC105040526	LOC105038635
LOC105059857		LOC105035420	LOC105038003	LOC105059048	LOC105060311	LOC105037304	LOC105038770	LOC105040565	LOC105038644
LOC105060180		LOC105035442	LOC105038011	LOC105059062	LOC105060324	LOC105037328	LOC105038777	LOC105040613	LOC105038672
LOC105060187		LOC105035445	LOC105038021	LOC105059157	LOC105060419	LOC105037349	LOC105038824	LOC105040630	LOC105038675
LOC105060246		LOC105035447	LOC105038123	LOC105059297	LOC105060555	LOC105037350	LOC105038826	LOC105040682	LOC105038699
LOC105060361		LOC105035466	LOC105038130	LOC105059319	LOC105060738	LOC105037394	LOC105038851	LOC105040707	LOC105038715
LOC105060411		LOC105035469	LOC105038137	LOC105059510	LOC105060822	LOC105037406	LOC105038907	LOC105040739	LOC105038732
LOC105060578		LOC105035484	LOC105038145	LOC105059583	LOC105060892	LOC105037425	LOC105038910	LOC105040801	LOC105038864
LOC105060715		LOC105035509	LOC105038154	LOC105059693	LOC105061042	LOC105037439	LOC105038911	LOC105040838	LOC105038916
LOC105060892		LOC105035519	LOC105038158	LOC105059739	LOC105061197	LOC105037461	LOC105038914	LOC105040841	LOC105038923
LOC105060907		LOC105035523	LOC105038177	LOC105059746	LOC109504815	LOC105037507	LOC105038915	LOC105040880	LOC105038940
LOC105060960		LOC105035544	LOC105038191	LOC105059768	LOC109505228	LOC105037536	LOC105038944	LOC105040919	LOC105038952
LOC105061042		LOC105035587	LOC105038194	LOC105059811	LOC109505443	LOC105037541	LOC105038947	LOC105040945	LOC105039017
LOC105061299		LOC105035590	LOC105038210	LOC105059867	LOC109505483	LOC105037557	LOC105039014	LOC105041003	LOC105039045
LOC105061327		LOC105035595	LOC105038211	LOC105060041	LOC109505502	LOC105037580	LOC105039057	LOC105041009	LOC105039062
LOC105061412		LOC105035627	LOC105038227	LOC105060111	LOC109505527	LOC105037589	LOC105039129	LOC105041022	LOC105039085
LOC105061433		LOC105035633	LOC105038232	LOC105060117	LOC109505576	LOC105037613	LOC105039154	LOC105041070	LOC105039092
LOC105061468		LOC105035635	LOC105038271	LOC105060362	LOC109505675	LOC105037630	LOC105039169	LOC105041080	LOC105039107
LOC105061511		LOC105035639	LOC105038303	LOC105060364	LOC109505726	LOC105037644	LOC105039178	LOC105041084	LOC105039130
LOC109505722		LOC105035642	LOC105038330	LOC105060387	LOC109505781	LOC105037652	LOC105039186	LOC105041150	LOC105039158
LOC109505780		LOC105035643	LOC105038352	LOC105060451	LOC109505812	LOC105037659	LOC105039194	LOC105041152	LOC105039166
LOC109506322		LOC105035676	LOC105038373	LOC105060652	LOC109506154	LOC105037729	LOC105039244	LOC105041187	LOC105039215
LOC114913304		LOC105035706	LOC105038378	LOC105060836	LOC109506481	LOC105037761	LOC105039290	LOC105041202	LOC105039258
LOC114913755		LOC105035731	LOC105038391	LOC105060896	LOC109506621	LOC105037762	LOC105039300	LOC105041211	LOC105039269
LOC114913902		LOC105035744	LOC105038416	LOC105060900	LOC114912590	LOC105037792	LOC105039322	LOC105041225	LOC105039278
LOC114914360		LOC105035753	LOC105038428	LOC105060947	LOC114912830	LOC105037794	LOC105039357	LOC105041232	LOC105039279
		LOC105035758	LOC105038429	LOC105060977	LOC114912924	LOC105037817	LOC105039365	LOC105041237	LOC105039281
		LOC105035796	LOC105038438	LOC105061024	LOC114912958	LOC105037873	LOC105039411	LOC105041264	LOC105039288
		LOC105035803	LOC105038446	LOC105061172	LOC114913051	LOC105037882	LOC105039431	LOC105041270	LOC105039325
		LOC105035817	LOC105038466	LOC105061386	LOC114913062	LOC105037897	LOC105039434	LOC105041273	LOC105039351
		LOC105035829	LOC105038478	LOC105061434	LOC114913166	LOC105037953	LOC105039468	LOC105041276	LOC105039368
		LOC105035832	LOC105038505	LOC105061560	LOC114913694	LOC105037986	LOC105039470	LOC105041278	LOC105039375
		LOC105035834	LOC105038523	LOC109505023	LOC114913696	LOC105037987	LOC105039474	LOC105041305	LOC105039475
		LOC105035842	LOC105038524	LOC109505288	LOC114913967	LOC105037988	LOC105039562	LOC105041381	LOC105039480
		LOC105035843	LOC105038535	LOC109505780	LOC114914118	LOC105038029	LOC105039571	LOC105041425	LOC105039491
		LOC105035844	LOC105038562	LOC109506236	LOC114914300	LOC105038043	LOC105039572	LOC105041449	LOC105039497
		LOC105035871	LOC105038582	LOC114912649	LOC114914346	LOC105038054	LOC105039581	LOC105041587	LOC105039514
		LOC105035873	LOC105038633	LOC114912804	LOC114914364	LOC105038058	LOC105039590	LOC105041607	LOC105039545
		LOC105035876	LOC105038650	LOC114912898	LOC114914436	LOC105038143	LOC105039632	LOC105041629	LOC105039554
		LOC105035908	LOC105038663	LOC114913987	LOC114914552	LOC105038157	LOC105039633	LOC105041641	LOC105039560
		LOC105035926	LOC105038680	LOC114914119	LOC114914600	LOC105038160	LOC105039639	LOC105041679	LOC105039576
		LOC105035933	LOC105038724	LOC114914146	LOC114914653	LOC105038165	LOC105039678	LOC105041709	LOC105039578
		LOC105035946	LOC105038750	LOC114914229	LOC114914657	LOC105038172	LOC105039683	LOC105041742	LOC105039607
		LOC105035973	LOC105038757	NDHG	LOC114914658	LOC105038199	LOC105039707	LOC105041755	LOC105039609
		LOC105035974	LOC105038769	SQUA1	LOC114914659	LOC105038203	LOC105039708	LOC105041818	LOC105039619
		LOC105035979	LOC105038785	TRNQ-UUG	LOC114914661	LOC105038226	LOC105039767	LOC105041841	LOC105039629
		LOC105035991	LOC105038791		LOC114914664	LOC105038230	LOC105039781	LOC105041848	LOC105039634
		LOC105036011	LOC105038817		LOC114914765	LOC105038243	LOC105039791	LOC105041854	LOC105039654
		LOC105036020	LOC105038819		LOC114914809	LOC105038305	LOC105039812	LOC105041919	LOC105039664
		LOC105036042	LOC105038862		LOC114914812	LOC105038318	LOC105039820	LOC105041944	LOC105039791
		LOC105036044	LOC105038869		LOC114914842	LOC105038329	LOC105039861	LOC105041951	LOC105039854
		LOC105036049	LOC105038870		LOC114914858	LOC105038363	LOC105039886	LOC105041995	LOC105039890
		LOC105036079	LOC105038905			LOC105038380	LOC105039901	LOC105042002	LOC105039892
		LOC105036082	LOC105038907			LOC105038382	LOC105039974	LOC105042024	LOC105039922
		LOC105036097	LOC105038915			LOC105038384	LOC105039976	LOC105042042	LOC105039925
		LOC105036102	LOC105038922			LOC105038464	LOC105039983	LOC105042078	LOC105039927
		LOC105036105	LOC105038953			LOC105038473	LOC105040103	LOC105042109	LOC105039934
		LOC105036106	LOC105038977			LOC105038476	LOC105040113	LOC105042127	LOC105039974
		LOC105036107	LOC105038981			LOC105038495	LOC105040118	LOC105042152	LOC105040018
		LOC105036112	LOC105039114			LOC105038499	LOC105040120	LOC105042168	LOC105040042
		LOC105036130	LOC105039115			LOC105038500	LOC105040129	LOC105042228	LOC105040081
		LOC105036155	LOC105039118			LOC105038526	LOC105040133	LOC105042283	LOC105040086
		LOC105036158	LOC105039129			LOC105038530	LOC105040134	LOC105042302	LOC105040095
		LOC105036181	LOC105039133			LOC105038537	LOC105040169	LOC105042329	LOC105040114
		LOC105036182	LOC105039140			LOC105038543	LOC105040176	LOC105042358	LOC105040122
		LOC105036201	LOC105039141			LOC105038559	LOC105040204	LOC105042395	LOC105040132
		LOC105036218	LOC105039145			LOC105038568	LOC105040213	LOC105042416	LOC105040143
		LOC105036242	LOC105039170			LOC105038598	LOC105040221	LOC105042421	LOC105040177
		LOC105036276	LOC105039207			LOC105038606	LOC105040237	LOC105042433	LOC105040178
		LOC105036297	LOC105039213			LOC105038615	LOC105040253	LOC105042455	LOC105040230
		LOC105036298	LOC105039224			LOC105038679	LOC105040257	LOC105042489	LOC105040251
		LOC105036317	LOC105039225			LOC105038680	LOC105040262	LOC105042495	LOC105040263
		LOC105036334	LOC105039226			LOC105038699	LOC105040265	LOC105042557	LOC105040264
		LOC105036388	LOC105039227			LOC105038715	LOC105040291	LOC105042641	LOC105040282
		LOC105036399	LOC105039264			LOC105038719	LOC105040318	LOC105042643	LOC105040311
		LOC105036415	LOC105039281			LOC105038786	LOC105040350	LOC105042663	LOC105040334
		LOC105036425	LOC105039282			LOC105038788	LOC105040352	LOC105042701	LOC105040360
		LOC105036447	LOC105039284			LOC105038804	LOC105040364	LOC105042790	LOC105040384
		LOC105036467	LOC105039285			LOC105038837	LOC105040377	LOC105042811	LOC105040479
		LOC105036518	LOC105039293			LOC105038844	LOC105040385	LOC105042852	LOC105040487
		LOC105036568	LOC105039322			LOC105038874	LOC105040407	LOC105042908	LOC105040514
		LOC105036581	LOC105039324			LOC105038916	LOC105040444	LOC105042942	LOC105040523
		LOC105036596	LOC105039329			LOC105038952	LOC105040458	LOC105043000	LOC105040525
		LOC105036660	LOC105039345			LOC105038953	LOC105040459	LOC105043039	LOC105040586
		LOC105036664	LOC105039352			LOC105038957	LOC105040464	LOC105043047	LOC105040594
		LOC105036665	LOC105039353			LOC105038974	LOC105040479	LOC105043084	LOC105040601
		LOC105036672	LOC105039372			LOC105038975	LOC105040489	LOC105043104	LOC105040608
		LOC105036708	LOC105039428			LOC105038976	LOC105040533	LOC105043122	LOC105040609
		LOC105036722	LOC105039431			LOC105038980	LOC105040670	LOC105043141	LOC105040616
		LOC105036724	LOC105039476			LOC105039012	LOC105040671	LOC105043142	LOC105040617
		LOC105036753	LOC105039513			LOC105039017	LOC105040679	LOC105043154	LOC105040618
		LOC105036756	LOC105039550			LOC105039021	LOC105040682	LOC105043211	LOC105040646
		LOC105036778	LOC105039567			LOC105039085	LOC105040704	LOC105043217	LOC105040681
		LOC105036793	LOC105039584			LOC105039087	LOC105040708	LOC105043227	LOC105040698
		LOC105036814	LOC105039590			LOC105039104	LOC105040718	LOC105043242	LOC105040724
		LOC105036817	LOC105039598			LOC105039131	LOC105040737	LOC105043255	LOC105040729
		LOC105036818	LOC105039624			LOC105039132	LOC105040739	LOC105043261	LOC105040732
		LOC105036827	LOC105039639			LOC105039150	LOC105040743	LOC105043277	LOC105040734
		LOC105036831	LOC105039649			LOC105039210	LOC105040836	LOC105043303	LOC105040752
		LOC105036855	LOC105039670			LOC105039227	LOC105040870	LOC105043321	LOC105040828
		LOC105036861	LOC105039677			LOC105039258	LOC105040880	LOC105043337	LOC105040895
		LOC105036865	LOC105039689			LOC105039281	LOC105040891	LOC105043339	LOC105040914
		LOC105036869	LOC105039695			LOC105039315	LOC105040918	LOC105043347	LOC105040948
		LOC105036873	LOC105039723			LOC105039328	LOC105040922	LOC105043390	LOC105040959
		LOC105036875	LOC105039822			LOC105039340	LOC105040982	LOC105043477	LOC105040967
		LOC105036877	LOC105039829			LOC105039342	LOC105040983	LOC105043494	LOC105040978
		LOC105036881	LOC105039830			LOC105039351	LOC105040992	LOC105043501	LOC105040999
		LOC105036902	LOC105039849			LOC105039353	LOC105040994	LOC105043544	LOC105041050
		LOC105036922	LOC105039860			LOC105039368	LOC105041031	LOC105043608	LOC105041054
		LOC105036948	LOC105039861			LOC105039374	LOC105041046	LOC105043651	LOC105041100
		LOC105036955	LOC105039873			LOC105039432	LOC105041081	LOC105043659	LOC105041130
		LOC105036973	LOC105039893			LOC105039483	LOC105041095	LOC105043674	LOC105041134
		LOC105036975	LOC105039901			LOC105039491	LOC105041133	LOC105043698	LOC105041136
		LOC105036990	LOC105039945			LOC105039495	LOC105041150	LOC105043700	LOC105041138
		LOC105036994	LOC105039951			LOC105039515	LOC105041155	LOC105043709	LOC105041153
		LOC105037049	LOC105039994			LOC105039517	LOC105041169	LOC105043749	LOC105041176
		LOC105037098	LOC105040014			LOC105039539	LOC105041187	LOC105043794	LOC105041191
		LOC105037100	LOC105040040			LOC105039543	LOC105041204	LOC105043797	LOC105041194
		LOC105037104	LOC105040042			LOC105039544	LOC105041207	LOC105043827	LOC105041204
		LOC105037110	LOC105040045			LOC105039554	LOC105041221	LOC105043845	LOC105041243
		LOC105037113	LOC105040091			LOC105039569	LOC105041225	LOC105043859	LOC105041268
		LOC105037123	LOC105040103			LOC105039578	LOC105041229	LOC105043864	LOC105041293
		LOC105037138	LOC105040111			LOC105039605	LOC105041232	LOC105043871	LOC105041299
		LOC105037142	LOC105040141			LOC105039609	LOC105041251	LOC105043887	LOC105041315
		LOC105037153	LOC105040147			LOC105039618	LOC105041268	LOC105043917	LOC105041329
		LOC105037199	LOC105040148			LOC105039634	LOC105041313	LOC105043955	LOC105041345
		LOC105037217	LOC105040158			LOC105039667	LOC105041320	LOC105043972	LOC105041347
		LOC105037218	LOC105040160			LOC105039727	LOC105041330	LOC105043993	LOC105041350
		LOC105037255	LOC105040178			LOC105039729	LOC105041331	LOC105044002	LOC105041369
		LOC105037275	LOC105040179			LOC105039764	LOC105041345	LOC105044008	LOC105041390
		LOC105037281	LOC105040195			LOC105039766	LOC105041360	LOC105044140	LOC105041398
		LOC105037324	LOC105040239			LOC105039835	LOC105041376	LOC105044167	LOC105041409
		LOC105037353	LOC105040269			LOC105039839	LOC105041393	LOC105044209	LOC105041426
		LOC105037393	LOC105040290			LOC105039885	LOC105041437	LOC105044241	LOC105041428
		LOC105037401	LOC105040302			LOC105039890	LOC105041469	LOC105044263	LOC105041489
		LOC105037406	LOC105040317			LOC105039892	LOC105041548	LOC105044274	LOC105041517
		LOC105037419	LOC105040327			LOC105039927	LOC105041549	LOC105044291	LOC105041576
		LOC105037425	LOC105040349			LOC105039939	LOC105041607	LOC105044311	LOC105041611
		LOC105037429	LOC105040371			LOC105039968	LOC105041608	LOC105044316	LOC105041637
		LOC105037434	LOC105040375			LOC105040010	LOC105041612	LOC105044350	LOC105041655
		LOC105037456	LOC105040376			LOC105040018	LOC105041629	LOC105044366	LOC105041664
		LOC105037488	LOC105040377			LOC105040027	LOC105041643	LOC105044399	LOC105041685
		LOC105037551	LOC105040378			LOC105040042	LOC105041701	LOC105044412	LOC105041694
		LOC105037580	LOC105040386			LOC105040060	LOC105041709	LOC105044478	LOC105041695
		LOC105037601	LOC105040401			LOC105040068	LOC105041733	LOC105044493	LOC105041744
		LOC105037616	LOC105040406			LOC105040081	LOC105041792	LOC105044496	LOC105041773
		LOC105037662	LOC105040420			LOC105040095	LOC105041836	LOC105044512	LOC105041810
		LOC105037686	LOC105040426			LOC105040101	LOC105041856	LOC105044565	LOC105041825
		LOC105037689	LOC105040452			LOC105040106	LOC105041876	LOC105044566	LOC105041839
		LOC105037693	LOC105040470			LOC105040108	LOC105041879	LOC105044583	LOC105041843
		LOC105037694	LOC105040471			LOC105040111	LOC105041909	LOC105044590	LOC105041857
		LOC105037760	LOC105040474			LOC105040114	LOC105041946	LOC105044591	LOC105041867
		LOC105037772	LOC105040526			LOC105040116	LOC105041977	LOC105044627	LOC105041901
		LOC105037786	LOC105040531			LOC105040178	LOC105041997	LOC105044629	LOC105041939
		LOC105037787	LOC105040541			LOC105040179	LOC105042016	LOC105044661	LOC105041973
		LOC105037802	LOC105040542			LOC105040277	LOC105042053	LOC105044687	LOC105041980
		LOC105037855	LOC105040575			LOC105040311	LOC105042063	LOC105044776	LOC105042003
		LOC105037865	LOC105040588			LOC105040317	LOC105042104	LOC105044808	LOC105042006
		LOC105037886	LOC105040608			LOC105040324	LOC105042132	LOC105044809	LOC105042015
		LOC105037897	LOC105040626			LOC105040332	LOC105042141	LOC105044847	LOC105042067
		LOC105037904	LOC105040639			LOC105040349	LOC105042148	LOC105044894	LOC105042087
		LOC105037918	LOC105040678			LOC105040366	LOC105042170	LOC105044909	LOC105042101
		LOC105037927	LOC105040684			LOC105040371	LOC105042207	LOC105044960	LOC105042153
		LOC105037932	LOC105040685			LOC105040381	LOC105042215	LOC105044987	LOC105042206
		LOC105037933	LOC105040690			LOC105040398	LOC105042277	LOC105044993	LOC105042214
		LOC105037935	LOC105040708			LOC105040419	LOC105042302	LOC105045046	LOC105042239
		LOC105037969	LOC105040714			LOC105040440	LOC105042308	LOC105045047	LOC105042274
		LOC105037980	LOC105040749			LOC105040455	LOC105042312	LOC105045049	LOC105042286
		LOC105037982	LOC105040786			LOC105040505	LOC105042325	LOC105045051	LOC105042295
		LOC105037998	LOC105040793			LOC105040521	LOC105042407	LOC105045072	LOC105042309
		LOC105038006	LOC105040801			LOC105040523	LOC105042418	LOC105045149	LOC105042319
		LOC105038013	LOC105040880			LOC105040525	LOC105042421	LOC105045190	LOC105042328
		LOC105038037	LOC105040906			LOC105040536	LOC105042443	LOC105045221	LOC105042335
		LOC105038043	LOC105040908			LOC105040554	LOC105042447	LOC105045260	LOC105042380
		LOC105038045	LOC105040913			LOC105040576	LOC105042455	LOC105045266	LOC105042391
		LOC105038046	LOC105040943			LOC105040586	LOC105042476	LOC105045276	LOC105042401
		LOC105038075	LOC105040956			LOC105040605	LOC105042489	LOC105045283	LOC105042402
		LOC105038099	LOC105040963			LOC105040616	LOC105042530	LOC105045290	LOC105042405
		LOC105038102	LOC105040969			LOC105040631	LOC105042553	LOC105045331	LOC105042410
		LOC105038104	LOC105040991			LOC105040632	LOC105042571	LOC105045357	LOC105042425
		LOC105038106	LOC105040994			LOC105040633	LOC105042627	LOC105045360	LOC105042483
		LOC105038115	LOC105040995			LOC105040639	LOC105042639	LOC105045392	LOC105042494
		LOC105038139	LOC105041017			LOC105040640	LOC105042788	LOC105045398	LOC105042507
		LOC105038150	LOC105041021			LOC105040644	LOC105042815	LOC105045431	LOC105042523
		LOC105038163	LOC105041040			LOC105040646	LOC105042824	LOC105045497	LOC105042539
		LOC105038164	LOC105041070			LOC105040655	LOC105042853	LOC105045502	LOC105042547
		LOC105038187	LOC105041084			LOC105040698	LOC105042864	LOC105045504	LOC105042555
		LOC105038199	LOC105041098			LOC105040726	LOC105042915	LOC105045509	LOC105042564
		LOC105038202	LOC105041109			LOC105040757	LOC105042969	LOC105045520	LOC105042565
		LOC105038204	LOC105041113			LOC105040780	LOC105043130	LOC105045551	LOC105042624
		LOC105038205	LOC105041138			LOC105040781	LOC105043164	LOC105045609	LOC105042626
		LOC105038208	LOC105041139			LOC105040828	LOC105043204	LOC105045610	LOC105042665
		LOC105038212	LOC105041142			LOC105040848	LOC105043223	LOC105045611	LOC105042762
		LOC105038218	LOC105041144			LOC105040849	LOC105043242	LOC105045629	LOC105042764
		LOC105038235	LOC105041156			LOC105040883	LOC105043245	LOC105045794	LOC105042781
		LOC105038240	LOC105041211			LOC105040914	LOC105043246	LOC105045823	LOC105042784
		LOC105038249	LOC105041225			LOC105040919	LOC105043264	LOC105045855	LOC105042842
		LOC105038254	LOC105041286			LOC105040921	LOC105043319	LOC105045872	LOC105042854
		LOC105038288	LOC105041289			LOC105040946	LOC105043321	LOC105045905	LOC105042865
		LOC105038304	LOC105041296			LOC105040948	LOC105043322	LOC105045925	LOC105042868
		LOC105038313	LOC105041302			LOC105040959	LOC105043347	LOC105045939	LOC105042877
		LOC105038325	LOC105041320			LOC105040965	LOC105043348	LOC105045940	LOC105042940
		LOC105038328	LOC105041332			LOC105040970	LOC105043424	LOC105045941	LOC105042995
		LOC105038329	LOC105041342			LOC105040990	LOC105043429	LOC105045961	LOC105043068
		LOC105038336	LOC105041355			LOC105040999	LOC105043435	LOC105045962	LOC105043086
		LOC105038346	LOC105041357			LOC105041002	LOC105043494	LOC105045977	LOC105043115
		LOC105038347	LOC105041381			LOC105041004	LOC105043512	LOC105046029	LOC105043123
		LOC105038351	LOC105041382			LOC105041007	LOC105043516	LOC105046105	LOC105043132
		LOC105038357	LOC105041400			LOC105041008	LOC105043531	LOC105046198	LOC105043150
		LOC105038360	LOC105041418			LOC105041013	LOC105043565	LOC105046229	LOC105043158
		LOC105038371	LOC105041419			LOC105041018	LOC105043609	LOC105046240	LOC105043162
		LOC105038372	LOC105041433			LOC105041027	LOC105043613	LOC105046245	LOC105043222
		LOC105038376	LOC105041436			LOC105041028	LOC105043615	LOC105046292	LOC105043306
		LOC105038379	LOC105041458			LOC105041058	LOC105043650	LOC105046295	LOC105043315
		LOC105038386	LOC105041500			LOC105041064	LOC105043662	LOC105046302	LOC105043328
		LOC105038392	LOC105041516			LOC105041115	LOC105043688	LOC105046324	LOC105043340
		LOC105038399	LOC105041526			LOC105041120	LOC105043709	LOC105046393	LOC105043357
		LOC105038404	LOC105041533			LOC105041130	LOC105043715	LOC105046398	LOC105043359
		LOC105038433	LOC105041602			LOC105041136	LOC105043723	LOC105046453	LOC105043373
		LOC105038435	LOC105041607			LOC105041153	LOC105043739	LOC105046504	LOC105043377
		LOC105038454	LOC105041610			LOC105041173	LOC105043740	LOC105046509	LOC105043386
		LOC105038459	LOC105041616			LOC105041176	LOC105043744	LOC105046579	LOC105043387
		LOC105038469	LOC105041640			LOC105041182	LOC105043775	LOC105046596	LOC105043397
		LOC105038472	LOC105041662			LOC105041194	LOC105043845	LOC105046618	LOC105043401
		LOC105038473	LOC105041699			LOC105041199	LOC105043846	LOC105046630	LOC105043414
		LOC105038483	LOC105041701			LOC105041209	LOC105043850	LOC105046631	LOC105043425
		LOC105038488	LOC105041720			LOC105041259	LOC105043864	LOC105046662	LOC105043442
		LOC105038494	LOC105041726			LOC105041263	LOC105043872	LOC105046700	LOC105043455
		LOC105038517	LOC105041727			LOC105041332	LOC105043917	LOC105046710	LOC105043456
		LOC105038528	LOC105041757			LOC105041341	LOC105043920	LOC105046746	LOC105043593
		LOC105038530	LOC105041801			LOC105041357	LOC105043929	LOC105046752	LOC105043594
		LOC105038537	LOC105041854			LOC105041371	LOC105043933	LOC105046831	LOC105043607
		LOC105038543	LOC105041857			LOC105041377	LOC105043961	LOC105046857	LOC105043613
		LOC105038552	LOC105041860			LOC105041390	LOC105043998	LOC105046890	LOC105043625
		LOC105038555	LOC105041901			LOC105041409	LOC105044000	LOC105046947	LOC105043640
		LOC105038569	LOC105041904			LOC105041413	LOC105044002	LOC105046967	LOC105043678
		LOC105038576	LOC105041916			LOC105041426	LOC105044015	LOC105046974	LOC105043686
		LOC105038588	LOC105041939			LOC105041433	LOC105044023	LOC105046981	LOC105043690
		LOC105038595	LOC105041940			LOC105041471	LOC105044052	LOC105046984	LOC105043703
		LOC105038618	LOC105041944			LOC105041504	LOC105044070	LOC105047001	LOC105043721
		LOC105038625	LOC105041945			LOC105041510	LOC105044089	LOC105047004	LOC105043742
		LOC105038629	LOC105042008			LOC105041517	LOC105044104	LOC105047021	LOC105043765
		LOC105038631	LOC105042013			LOC105041524	LOC105044156	LOC105047043	LOC105043771
		LOC105038640	LOC105042019			LOC105041542	LOC105044187	LOC105047100	LOC105043799
		LOC105038642	LOC105042046			LOC105041576	LOC105044191	LOC105047153	LOC105043816
		LOC105038673	LOC105042078			LOC105041583	LOC105044222	LOC105047162	LOC105043910
		LOC105038675	LOC105042089			LOC105041604	LOC105044241	LOC105047200	LOC105043940
		LOC105038676	LOC105042090			LOC105041642	LOC105044252	LOC105047236	LOC105043953
		LOC105038702	LOC105042098			LOC105041645	LOC105044291	LOC105047289	LOC105043959
		LOC105038704	LOC105042127			LOC105041656	LOC105044294	LOC105047292	LOC105043961
		LOC105038708	LOC105042138			LOC105041662	LOC105044296	LOC105047301	LOC105043989
		LOC105038716	LOC105042147			LOC105041674	LOC105044297	LOC105047323	LOC105044032
		LOC105038720	LOC105042163			LOC105041678	LOC105044302	LOC105047333	LOC105044044
		LOC105038731	LOC105042175			LOC105041685	LOC105044352	LOC105047355	LOC105044069
		LOC105038737	LOC105042178			LOC105041694	LOC105044365	LOC105047388	LOC105044082
		LOC105038747	LOC105042228			LOC105041703	LOC105044400	LOC105047403	LOC105044125
		LOC105038753	LOC105042231			LOC105041754	LOC105044401	LOC105047422	LOC105044129
		LOC105038765	LOC105042235			LOC105041764	LOC105044405	LOC105047423	LOC105044175
		LOC105038772	LOC105042241			LOC105041818	LOC105044421	LOC105047465	LOC105044198
		LOC105038774	LOC105042252			LOC105041825	LOC105044436	LOC105047474	LOC105044204
		LOC105038796	LOC105042279			LOC105041834	LOC105044453	LOC105047522	LOC105044320
		LOC105038799	LOC105042283			LOC105041849	LOC105044493	LOC105047537	LOC105044355
		LOC105038800	LOC105042318			LOC105041850	LOC105044510	LOC105047549	LOC105044370
		LOC105038812	LOC105042358			LOC105041864	LOC105044512	LOC105047563	LOC105044395
		LOC105038816	LOC105042365			LOC105041875	LOC105044583	LOC105047566	LOC105044431
		LOC105038826	LOC105042384			LOC105041897	LOC105044625	LOC105047580	LOC105044433
		LOC105038834	LOC105042385			LOC105041902	LOC105044632	LOC105047585	LOC105044434
		LOC105038848	LOC105042401			LOC105041937	LOC105044638	LOC105047593	LOC105044449
		LOC105038863	LOC105042416			LOC105041939	LOC105044664	LOC105047597	LOC105044458
		LOC105038864	LOC105042460			LOC105041940	LOC105044678	LOC105047606	LOC105044459
		LOC105038874	LOC105042500			LOC105041967	LOC105044687	LOC105047635	LOC105044460
		LOC105038910	LOC105042502			LOC105041970	LOC105044721	LOC105047643	LOC105044465
		LOC105038914	LOC105042527			LOC105041973	LOC105044739	LOC105047695	LOC105044475
		LOC105038916	LOC105042544			LOC105041984	LOC105044753	LOC105047701	LOC105044497
		LOC105038923	LOC105042584			LOC105042003	LOC105044754	LOC105047705	LOC105044499
		LOC105038944	LOC105042634			LOC105042005	LOC105044773	LOC105047712	LOC105044501
		LOC105038951	LOC105042655			LOC105042023	LOC105044776	LOC105047724	LOC105044550
		LOC105038952	LOC105042657			LOC105042036	LOC105044778	LOC105047800	LOC105044632
		LOC105038959	LOC105042696			LOC105042083	LOC105044800	LOC105047825	LOC105044651
		LOC105038968	LOC105042723			LOC105042087	LOC105044808	LOC105047853	LOC105044660
		LOC105038972	LOC105042749			LOC105042145	LOC105044809	LOC105047880	LOC105044670
		LOC105038980	LOC105042771			LOC105042147	LOC105044813	LOC105047929	LOC105044672
		LOC105038996	LOC105042772			LOC105042153	LOC105044843	LOC105047934	LOC105044684
		LOC105039045	LOC105042773			LOC105042182	LOC105044859	LOC105047937	LOC105044715
		LOC105039051	LOC105042782			LOC105042206	LOC105044874	LOC105047941	LOC105044718
		LOC105039061	LOC105042821			LOC105042240	LOC105044885	LOC105047944	LOC105044738
		LOC105039067	LOC105042834			LOC105042261	LOC105044899	LOC105047950	LOC105044754
		LOC105039075	LOC105042841			LOC105042274	LOC105044909	LOC105047965	LOC105044759
		LOC105039076	LOC105042842			LOC105042279	LOC105044913	LOC105047992	LOC105044780
		LOC105039078	LOC105042862			LOC105042282	LOC105044924	LOC105048028	LOC105044799
		LOC105039085	LOC105042870			LOC105042286	LOC105044929	LOC105048071	LOC105044801
		LOC105039092	LOC105042908			LOC105042295	LOC105044942	LOC105048078	LOC105044810
		LOC105039107	LOC105042937			LOC105042306	LOC105044960	LOC105048079	LOC105044819
		LOC105039108	LOC105043024			LOC105042328	LOC105044987	LOC105048097	LOC105044825
		LOC105039119	LOC105043029			LOC105042346	LOC105045000	LOC105048100	LOC105044828
		LOC105039130	LOC105043051			LOC105042380	LOC105045026	LOC105048107	LOC105044829
		LOC105039136	LOC105043053			LOC105042385	LOC105045049	LOC105048141	LOC105044830
		LOC105039153	LOC105043066			LOC105042398	LOC105045087	LOC105048149	LOC105044841
		LOC105039159	LOC105043067			LOC105042401	LOC105045093	LOC105048163	LOC105044846
		LOC105039162	LOC105043082			LOC105042402	LOC105045120	LOC105048166	LOC105044851
		LOC105039163	LOC105043104			LOC105042405	LOC105045154	LOC105048227	LOC105044862
		LOC105039166	LOC105043131			LOC105042410	LOC105045181	LOC105048289	LOC105044874
		LOC105039169	LOC105043134			LOC105042425	LOC105045219	LOC105048320	LOC105044891
		LOC105039178	LOC105043166			LOC105042445	LOC105045222	LOC105048353	LOC105044906
		LOC105039184	LOC105043172			LOC105042450	LOC105045223	LOC105048363	LOC105044949
		LOC105039186	LOC105043187			LOC105042483	LOC105045224	LOC105048394	LOC105044962
		LOC105039194	LOC105043194			LOC105042488	LOC105045276	LOC105048418	LOC105044968
		LOC105039215	LOC105043288			LOC105042515	LOC105045290	LOC105048419	LOC105045038
		LOC105039216	LOC105043289			LOC105042531	LOC105045392	LOC105048434	LOC105045069
		LOC105039221	LOC105043293			LOC105042555	LOC105045397	LOC105048436	LOC105045073
		LOC105039229	LOC105043297			LOC105042665	LOC105045402	LOC105048447	LOC105045092
		LOC105039232	LOC105043312			LOC105042675	LOC105045406	LOC105048464	LOC105045178
		LOC105039244	LOC105043321			LOC105042693	LOC105045410	LOC105048521	LOC105045193
		LOC105039258	LOC105043343			LOC105042701	LOC105045411	LOC105048535	LOC105045199
		LOC105039265	LOC105043348			LOC105042702	LOC105045414	LOC105048550	LOC105045200
		LOC105039268	LOC105043353			LOC105042719	LOC105045434	LOC105048577	LOC105045254
		LOC105039269	LOC105043364			LOC105042732	LOC105045459	LOC105048584	LOC105045281
		LOC105039275	LOC105043388			LOC105042743	LOC105045488	LOC105048641	LOC105045318
		LOC105039280	LOC105043390			LOC105042746	LOC105045524	LOC105048677	LOC105045335
		LOC105039288	LOC105043419			LOC105042762	LOC105045532	LOC105048686	LOC105045356
		LOC105039289	LOC105043429			LOC105042764	LOC105045542	LOC105048704	LOC105045409
		LOC105039290	LOC105043433			LOC105042770	LOC105045573	LOC105048737	LOC105045414
		LOC105039316	LOC105043442			LOC105042784	LOC105045595	LOC105048798	LOC105045417
		LOC105039319	LOC105043456			LOC105042800	LOC105045608	LOC105048805	LOC105045425
		LOC105039321	LOC105043477			LOC105042805	LOC105045611	LOC105048810	LOC105045433
		LOC105039331	LOC105043480			LOC105042811	LOC105045670	LOC105048818	LOC105045436
		LOC105039334	LOC105043511			LOC105042857	LOC105045718	LOC105048904	LOC105045446
		LOC105039335	LOC105043572			LOC105042877	LOC105045753	LOC105048916	LOC105045455
		LOC105039344	LOC105043620			LOC105042879	LOC105045758	LOC105048935	LOC105045458
		LOC105039362	LOC105043631			LOC105042899	LOC105045763	LOC105048941	LOC105045480
		LOC105039365	LOC105043637			LOC105042922	LOC105045797	LOC105048966	LOC105045501
		LOC105039375	LOC105043655			LOC105042929	LOC105045805	LOC105049068	LOC105045521
		LOC105039391	LOC105043694			LOC105042949	LOC105045827	LOC105049081	LOC105045558
		LOC105039411	LOC105043733			LOC105042978	LOC105045872	LOC105049146	LOC105045589
		LOC105039423	LOC105043742			LOC105043037	LOC105045930	LOC105049187	LOC105045616
		LOC105039470	LOC105043750			LOC105043048	LOC105045940	LOC105049211	LOC105045648
		LOC105039471	LOC105043754			LOC105043060	LOC105045941	LOC105049218	LOC105045663
		LOC105039493	LOC105043755			LOC105043068	LOC105045960	LOC105049236	LOC105045668
		LOC105039500	LOC105043756			LOC105043074	LOC105045961	LOC105049280	LOC105045673
		LOC105039502	LOC105043769			LOC105043083	LOC105045971	LOC105049331	LOC105045683
		LOC105039515	LOC105043794			LOC105043086	LOC105045986	LOC105049339	LOC105045685
		LOC105039517	LOC105043823			LOC105043115	LOC105046020	LOC105049347	LOC105045696
		LOC105039521	LOC105043824			LOC105043120	LOC105046024	LOC105049350	LOC105045710
		LOC105039529	LOC105043843			LOC105043122	LOC105046034	LOC105049380	LOC105045730
		LOC105039547	LOC105043846			LOC105043139	LOC105046039	LOC105049407	LOC105045733
		LOC105039564	LOC105043850			LOC105043140	LOC105046046	LOC105049417	LOC105045769
		LOC105039569	LOC105043851			LOC105043150	LOC105046047	LOC105049424	LOC105045783
		LOC105039571	LOC105043854			LOC105043155	LOC105046088	LOC105049470	LOC105045825
		LOC105039588	LOC105043914			LOC105043158	LOC105046089	LOC105049473	LOC105045841
		LOC105039591	LOC105043948			LOC105043185	LOC105046090	LOC105049496	LOC105045844
		LOC105039604	LOC105043974			LOC105043187	LOC105046105	LOC105049520	LOC105045853
		LOC105039610	LOC105044008			LOC105043250	LOC105046106	LOC105049524	LOC105045873
		LOC105039611	LOC105044027			LOC105043251	LOC105046121	LOC105049544	LOC105045876
		LOC105039630	LOC105044040			LOC105043255	LOC105046129	LOC105049554	LOC105045921
		LOC105039654	LOC105044076			LOC105043306	LOC105046139	LOC105049622	LOC105045931
		LOC105039664	LOC105044078			LOC105043315	LOC105046164	LOC105049673	LOC105045937
		LOC105039682	LOC105044131			LOC105043373	LOC105046240	LOC105049730	LOC105045942
		LOC105039683	LOC105044135			LOC105043377	LOC105046243	LOC105049736	LOC105045946
		LOC105039687	LOC105044147			LOC105043381	LOC105046255	LOC105049737	LOC105045973
		LOC105039690	LOC105044156			LOC105043386	LOC105046284	LOC105049829	LOC105045974
		LOC105039698	LOC105044157			LOC105043387	LOC105046292	LOC105049845	LOC105045976
		LOC105039717	LOC105044165			LOC105043393	LOC105046326	LOC105049848	LOC105045995
		LOC105039724	LOC105044188			LOC105043394	LOC105046328	LOC105049849	LOC105045997
		LOC105039751	LOC105044190			LOC105043418	LOC105046331	LOC105049872	LOC105046019
		LOC105039756	LOC105044209			LOC105043425	LOC105046342	LOC105049873	LOC105046021
		LOC105039762	LOC105044220			LOC105043442	LOC105046398	LOC105049919	LOC105046049
		LOC105039765	LOC105044226			LOC105043451	LOC105046426	LOC105049934	LOC105046054
		LOC105039782	LOC105044233			LOC105043456	LOC105046427	LOC105049964	LOC105046056
		LOC105039787	LOC105044252			LOC105043465	LOC105046470	LOC105049965	LOC105046077
		LOC105039808	LOC105044287			LOC105043476	LOC105046507	LOC105049966	LOC105046080
		LOC105039812	LOC105044299			LOC105043480	LOC105046511	LOC105049969	LOC105046096
		LOC105039824	LOC105044310			LOC105043489	LOC105046529	LOC105049972	LOC105046112
		LOC105039868	LOC105044313			LOC105043521	LOC105046555	LOC105050001	LOC105046132
		LOC105039882	LOC105044321			LOC105043558	LOC105046561	LOC105050015	LOC105046139
		LOC105039892	LOC105044348			LOC105043595	LOC105046581	LOC105050025	LOC105046142
		LOC105039916	LOC105044351			LOC105043602	LOC105046590	LOC105050039	LOC105046158
		LOC105039918	LOC105044355			LOC105043640	LOC105046610	LOC105050086	LOC105046174
		LOC105039922	LOC105044360			LOC105043641	LOC105046619	LOC105050093	LOC105046223
		LOC105039926	LOC105044366			LOC105043684	LOC105046628	LOC105050096	LOC105046294
		LOC105039931	LOC105044412			LOC105043698	LOC105046629	LOC105050157	LOC105046337
		LOC105039938	LOC105044432			LOC105043703	LOC105046636	LOC105050186	LOC105046345
		LOC105039953	LOC105044433			LOC105043717	LOC105046664	LOC105050254	LOC105046347
		LOC105039954	LOC105044434			LOC105043742	LOC105046667	LOC105050322	LOC105046366
		LOC105039974	LOC105044442			LOC105043747	LOC105046670	LOC105050333	LOC105046402
		LOC105039981	LOC105044469			LOC105043754	LOC105046684	LOC105050371	LOC105046474
		LOC105039989	LOC105044474			LOC105043771	LOC105046694	LOC105050527	LOC105046550
		LOC105039992	LOC105044496			LOC105043789	LOC105046761	LOC105050540	LOC105046593
		LOC105040018	LOC105044519			LOC105043793	LOC105046802	LOC105050656	LOC105046632
		LOC105040061	LOC105044526			LOC105043816	LOC105046831	LOC105050687	LOC105046644
		LOC105040064	LOC105044558			LOC105043838	LOC105046898	LOC105050698	LOC105046646
		LOC105040106	LOC105044576			LOC105043853	LOC105046902	LOC105050712	LOC105046706
		LOC105040107	LOC105044601			LOC105043953	LOC105046937	LOC105050733	LOC105046711
		LOC105040116	LOC105044615			LOC105043974	LOC105047029	LOC105050828	LOC105046718
		LOC105040119	LOC105044619			LOC105043992	LOC105047047	LOC105050831	LOC105046747
		LOC105040120	LOC105044652			LOC105043994	LOC105047053	LOC105050836	LOC105046754
		LOC105040140	LOC105044670			LOC105044018	LOC105047058	LOC105050843	LOC105046816
		LOC105040161	LOC105044685			LOC105044020	LOC105047074	LOC105050897	LOC105046842
		LOC105040177	LOC105044692			LOC105044021	LOC105047088	LOC105050969	LOC105046855
		LOC105040188	LOC105044694			LOC105044027	LOC105047106	LOC105051018	LOC105046876
		LOC105040194	LOC105044707			LOC105044032	LOC105047182	LOC105051046	LOC105046928
		LOC105040202	LOC105044727			LOC105044039	LOC105047240	LOC105051060	LOC105046949
		LOC105040204	LOC105044772			LOC105044054	LOC105047241	LOC105051067	LOC105046960
		LOC105040212	LOC105044773			LOC105044069	LOC105047255	LOC105051068	LOC105046965
		LOC105040213	LOC105044777			LOC105044074	LOC105047289	LOC105051078	LOC105046985
		LOC105040221	LOC105044790			LOC105044119	LOC105047290	LOC105051112	LOC105046991
		LOC105040247	LOC105044809			LOC105044124	LOC105047292	LOC105051233	LOC105047012
		LOC105040253	LOC105044850			LOC105044167	LOC105047321	LOC105051258	LOC105047025
		LOC105040256	LOC105044887			LOC105044192	LOC105047323	LOC105051286	LOC105047075
		LOC105040262	LOC105044904			LOC105044198	LOC105047326	LOC105051290	LOC105047096
		LOC105040263	LOC105044908			LOC105044204	LOC105047330	LOC105051295	LOC105047135
		LOC105040275	LOC105044920			LOC105044242	LOC105047360	LOC105051322	LOC105047155
		LOC105040288	LOC105044973			LOC105044243	LOC105047387	LOC105051406	LOC105047182
		LOC105040304	LOC105045000			LOC105044253	LOC105047388	LOC105051428	LOC105047183
		LOC105040318	LOC105045046			LOC105044266	LOC105047399	LOC105051513	LOC105047189
		LOC105040351	LOC105045047			LOC105044287	LOC105047411	LOC105051590	LOC105047281
		LOC105040383	LOC105045049			LOC105044288	LOC105047420	LOC105051683	LOC105047296
		LOC105040385	LOC105045051			LOC105044313	LOC105047470	LOC105051693	LOC105047308
		LOC105040403	LOC105045056			LOC105044355	LOC105047474	LOC105051700	LOC105047311
		LOC105040419	LOC105045057			LOC105044364	LOC105047481	LOC105051729	LOC105047312
		LOC105040436	LOC105045109			LOC105044370	LOC105047504	LOC105051737	LOC105047325
		LOC105040440	LOC105045149			LOC105044395	LOC105047533	LOC105051783	LOC105047331
		LOC105040443	LOC105045153			LOC105044418	LOC105047537	LOC105051785	LOC105047338
		LOC105040446	LOC105045154			LOC105044427	LOC105047540	LOC105051838	LOC105047342
		LOC105040450	LOC105045159			LOC105044431	LOC105047541	LOC105051845	LOC105047362
		LOC105040457	LOC105045181			LOC105044466	LOC105047549	LOC105051854	LOC105047382
		LOC105040458	LOC105045187			LOC105044469	LOC105047551	LOC105051865	LOC105047421
		LOC105040478	LOC105045190			LOC105044499	LOC105047553	LOC105051883	LOC105047433
		LOC105040479	LOC105045205			LOC105044564	LOC105047635	LOC105051923	LOC105047480
		LOC105040483	LOC105045211			LOC105044568	LOC105047686	LOC105051937	LOC105047509
		LOC105040486	LOC105045224			LOC105044586	LOC105047700	LOC105051988	LOC105047511
		LOC105040487	LOC105045260			LOC105044649	LOC105047703	LOC105051989	LOC105047521
		LOC105040489	LOC105045266			LOC105044652	LOC105047712	LOC105052016	LOC105047564
		LOC105040509	LOC105045267			LOC105044672	LOC105047748	LOC105052025	LOC105047574
		LOC105040510	LOC105045287			LOC105044706	LOC105047825	LOC105052028	LOC105047587
		LOC105040511	LOC105045291			LOC105044707	LOC105047870	LOC105052029	LOC105047588
		LOC105040514	LOC105045308			LOC105044718	LOC105047902	LOC105052060	LOC105047599
		LOC105040540	LOC105045313			LOC105044738	LOC105047929	LOC105052096	LOC105047601
		LOC105040544	LOC105045330			LOC105044819	LOC105047937	LOC105052107	LOC105047626
		LOC105040558	LOC105045402			LOC105044829	LOC105047944	LOC105052132	LOC105047696
		LOC105040562	LOC105045416			LOC105044830	LOC105047950	LOC105052159	LOC105047716
		LOC105040581	LOC105045469			LOC105044851	LOC105047965	LOC105052163	LOC105047736
		LOC105040586	LOC105045470			LOC105044857	LOC105047989	LOC105052185	LOC105047822
		LOC105040609	LOC105045500			LOC105044862	LOC105048002	LOC105052265	LOC105047861
		LOC105040615	LOC105045502			LOC105044867	LOC105048013	LOC105052266	LOC105047865
		LOC105040617	LOC105045545			LOC105044897	LOC105048026	LOC105052297	LOC105047906
		LOC105040634	LOC105045567			LOC105044955	LOC105048068	LOC105052340	LOC105047907
		LOC105040668	LOC105045572			LOC105044984	LOC105048071	LOC105052403	LOC105047984
		LOC105040671	LOC105045581			LOC105044989	LOC105048107	LOC105052408	LOC105047985
		LOC105040673	LOC105045585			LOC105044996	LOC105048111	LOC105052414	LOC105047988
		LOC105040676	LOC105045595			LOC105045005	LOC105048130	LOC105052468	LOC105048000
		LOC105040681	LOC105045596			LOC105045027	LOC105048142	LOC105052507	LOC105048007
		LOC105040682	LOC105045611			LOC105045035	LOC105048187	LOC105052508	LOC105048063
		LOC105040711	LOC105045620			LOC105045038	LOC105048283	LOC105052534	LOC105048102
		LOC105040721	LOC105045636			LOC105045069	LOC105048311	LOC105052577	LOC105048114
		LOC105040728	LOC105045648			LOC105045092	LOC105048353	LOC105052615	LOC105048117
		LOC105040729	LOC105045657			LOC105045116	LOC105048363	LOC105052624	LOC105048124
		LOC105040737	LOC105045670			LOC105045129	LOC105048370	LOC105052682	LOC105048146
		LOC105040743	LOC105045672			LOC105045187	LOC105048379	LOC105052727	LOC105048153
		LOC105040750	LOC105045685			LOC105045240	LOC105048409	LOC105052736	LOC105048177
		LOC105040752	LOC105045694			LOC105045254	LOC105048434	LOC105052752	LOC105048178
		LOC105040782	LOC105045708			LOC105045263	LOC105048436	LOC105052812	LOC105048196
		LOC105040805	LOC105045737			LOC105045264	LOC105048440	LOC105052820	LOC105048205
		LOC105040817	LOC105045745			LOC105045295	LOC105048441	LOC105052836	LOC105048221
		LOC105040818	LOC105045752			LOC105045318	LOC105048447	LOC105052848	LOC105048222
		LOC105040828	LOC105045757			LOC105045355	LOC105048455	LOC105052879	LOC105048269
		LOC105040829	LOC105045820			LOC105045377	LOC105048460	LOC105052945	LOC105048298
		LOC105040848	LOC105045822			LOC105045389	LOC105048481	LOC105052951	LOC105048316
		LOC105040849	LOC105045823			LOC105045455	LOC105048497	LOC105052959	LOC105048341
		LOC105040883	LOC105045824			LOC105045467	LOC105048518	LOC105052966	LOC105048343
		LOC105040888	LOC105045825			LOC105045476	LOC105048540	LOC105052991	LOC105048345
		LOC105040893	LOC105045855			LOC105045480	LOC105048589	LOC105052993	LOC105048359
		LOC105040896	LOC105045883			LOC105045500	LOC105048614	LOC105052994	LOC105048365
		LOC105040901	LOC105045889			LOC105045539	LOC105048618	LOC105053044	LOC105048462
		LOC105040907	LOC105045918			LOC105045548	LOC105048619	LOC105053052	LOC105048469
		LOC105040914	LOC105045924			LOC105045556	LOC105048638	LOC105053057	LOC105048475
		LOC105040915	LOC105045928			LOC105045557	LOC105048652	LOC105053089	LOC105048497
		LOC105040916	LOC105045929			LOC105045567	LOC105048655	LOC105053128	LOC105048544
		LOC105040920	LOC105045954			LOC105045579	LOC105048690	LOC105053134	LOC105048574
		LOC105040921	LOC105045962			LOC105045616	LOC105048697	LOC105053196	LOC105048649
		LOC105040934	LOC105045963			LOC105045630	LOC105048702	LOC105053202	LOC105048685
		LOC105040941	LOC105045972			LOC105045649	LOC105048703	LOC105053214	LOC105048699
		LOC105040959	LOC105046009			LOC105045668	LOC105048719	LOC105053223	LOC105048721
		LOC105040964	LOC105046024			LOC105045675	LOC105048745	LOC105053230	LOC105048723
		LOC105040966	LOC105046031			LOC105045690	LOC105048758	LOC105053344	LOC105048749
		LOC105040967	LOC105046073			LOC105045695	LOC105048763	LOC105053379	LOC105048753
		LOC105040983	LOC105046090			LOC105045696	LOC105048777	LOC105053402	LOC105048755
		LOC105040985	LOC105046095			LOC105045720	LOC105048801	LOC105053408	LOC105048784
		LOC105040990	LOC105046098			LOC105045732	LOC105048805	LOC105053478	LOC105048817
		LOC105041000	LOC105046105			LOC105045736	LOC105048810	LOC105053483	LOC105048826
		LOC105041002	LOC105046119			LOC105045741	LOC105048813	LOC105053541	LOC105048834
		LOC105041004	LOC105046133			LOC105045747	LOC105048843	LOC105053582	LOC105048874
		LOC105041009	LOC105046240			LOC105045752	LOC105048865	LOC105053588	LOC105048888
		LOC105041012	LOC105046241			LOC105045783	LOC105048874	LOC105053607	LOC105048892
		LOC105041013	LOC105046243			LOC105045836	LOC105048889	LOC105053608	LOC105048900
		LOC105041016	LOC105046252			LOC105045838	LOC105048902	LOC105053628	LOC105048926
		LOC105041024	LOC105046270			LOC105045841	LOC105048905	LOC105053631	LOC105048927
		LOC105041029	LOC105046283			LOC105045844	LOC105048927	LOC105053703	LOC105048936
		LOC105041031	LOC105046287			LOC105045850	LOC105048931	LOC105053713	LOC105048942
		LOC105041046	LOC105046291			LOC105045851	LOC105048933	LOC105053729	LOC105048944
		LOC105041050	LOC105046292			LOC105045873	LOC105048939	LOC105053751	LOC105048955
		LOC105041051	LOC105046307			LOC105045911	LOC105048943	LOC105053755	LOC105048964
		LOC105041054	LOC105046323			LOC105045918	LOC105048969	LOC105053778	LOC105048983
		LOC105041058	LOC105046324			LOC105045921	LOC105048975	LOC105053802	LOC105048987
		LOC105041090	LOC105046325			LOC105045931	LOC105048985	LOC105053851	LOC105048993
		LOC105041102	LOC105046342			LOC105045937	LOC105048995	LOC105053857	LOC105049005
		LOC105041110	LOC105046361			LOC105045938	LOC105049000	LOC105053868	LOC105049027
		LOC105041112	LOC105046362			LOC105045974	LOC105049081	LOC105053882	LOC105049103
		LOC105041143	LOC105046367			LOC105045978	LOC105049117	LOC105053909	LOC105049130
		LOC105041154	LOC105046383			LOC105045995	LOC105049139	LOC105053927	LOC105049189
		LOC105041155	LOC105046407			LOC105045997	LOC105049177	LOC105053966	LOC105049190
		LOC105041187	LOC105046410			LOC105046002	LOC105049188	LOC105053979	LOC105049208
		LOC105041200	LOC105046420			LOC105046036	LOC105049193	LOC105053991	LOC105049213
		LOC105041204	LOC105046423			LOC105046049	LOC105049211	LOC105053994	LOC105049227
		LOC105041207	LOC105046425			LOC105046052	LOC105049213	LOC105054025	LOC105049312
		LOC105041222	LOC105046434			LOC105046056	LOC105049218	LOC105054085	LOC105049337
		LOC105041235	LOC105046441			LOC105046077	LOC105049238	LOC105054115	LOC105049368
		LOC105041243	LOC105046445			LOC105046085	LOC105049248	LOC105054116	LOC105049379
		LOC105041244	LOC105046470			LOC105046107	LOC105049260	LOC105054135	LOC105049437
		LOC105041256	LOC105046518			LOC105046112	LOC105049262	LOC105054136	LOC105049504
		LOC105041259	LOC105046520			LOC105046113	LOC105049279	LOC105054153	LOC105049535
		LOC105041268	LOC105046525			LOC105046124	LOC105049300	LOC105054184	LOC105049547
		LOC105041272	LOC105046554			LOC105046132	LOC105049311	LOC105054187	LOC105049556
		LOC105041277	LOC105046568			LOC105046158	LOC105049331	LOC105054189	LOC105049562
		LOC105041293	LOC105046569			LOC105046174	LOC105049337	LOC105054198	LOC105049583
		LOC105041299	LOC105046579			LOC105046209	LOC105049350	LOC105054210	LOC105049601
		LOC105041304	LOC105046621			LOC105046223	LOC105049378	LOC105054212	LOC105049719
		LOC105041318	LOC105046641			LOC105046230	LOC105049380	LOC105054214	LOC105049721
		LOC105041329	LOC105046642			LOC105046241	LOC105049385	LOC105054234	LOC105049755
		LOC105041343	LOC105046703			LOC105046249	LOC105049387	LOC105054246	LOC105049762
		LOC105041377	LOC105046705			LOC105046267	LOC105049391	LOC105054249	LOC105049769
		LOC105041378	LOC105046735			LOC105046275	LOC105049427	LOC105054283	LOC105049793
		LOC105041392	LOC105046740			LOC105046307	LOC105049440	LOC105054306	LOC105049796
		LOC105041396	LOC105046742			LOC105046335	LOC105049496	LOC105054397	LOC105049824
		LOC105041425	LOC105046758			LOC105046347	LOC105049507	LOC105054398	LOC105049826
		LOC105041446	LOC105046780			LOC105046370	LOC105049526	LOC105054415	LOC105049837
		LOC105041457	LOC105046815			LOC105046407	LOC105049534	LOC105054456	LOC105049843
		LOC105041467	LOC105046831			LOC105046416	LOC105049562	LOC105054460	LOC105049896
		LOC105041491	LOC105046849			LOC105046460	LOC105049622	LOC105054511	LOC105049943
		LOC105041495	LOC105046852			LOC105046474	LOC105049649	LOC105054512	LOC105049953
		LOC105041527	LOC105046890			LOC105046567	LOC105049670	LOC105054535	LOC105049957
		LOC105041541	LOC105046898			LOC105046569	LOC105049674	LOC105054536	LOC105050010
		LOC105041548	LOC105047002			LOC105046571	LOC105049686	LOC105054601	LOC105050044
		LOC105041577	LOC105047003			LOC105046580	LOC105049788	LOC105054607	LOC105050071
		LOC105041612	LOC105047043			LOC105046593	LOC105049792	LOC105054609	LOC105050111
		LOC105041622	LOC105047048			LOC105046641	LOC105049819	LOC105054617	LOC105050187
		LOC105041627	LOC105047058			LOC105046666	LOC105049828	LOC105054620	LOC105050191
		LOC105041637	LOC105047068			LOC105046698	LOC105049853	LOC105054638	LOC105050195
		LOC105041642	LOC105047082			LOC105046699	LOC105049897	LOC105054661	LOC105050200
		LOC105041643	LOC105047100			LOC105046700	LOC105049940	LOC105054670	LOC105050204
		LOC105041648	LOC105047111			LOC105046706	LOC105049966	LOC105054720	LOC105050213
		LOC105041654	LOC105047179			LOC105046718	LOC105050026	LOC105054737	LOC105050224
		LOC105041655	LOC105047185			LOC105046754	LOC105050079	LOC105054745	LOC105050247
		LOC105041656	LOC105047205			LOC105046765	LOC105050086	LOC105054785	LOC105050260
		LOC105041667	LOC105047231			LOC105046772	LOC105050097	LOC105054838	LOC105050286
		LOC105041702	LOC105047232			LOC105046783	LOC105050101	LOC105054852	LOC105050296
		LOC105041706	LOC105047235			LOC105046809	LOC105050129	LOC105054942	LOC105050303
		LOC105041709	LOC105047248			LOC105046815	LOC105050133	LOC105055013	LOC105050307
		LOC105041719	LOC105047265			LOC105046816	LOC105050174	LOC105055026	LOC105050331
		LOC105041728	LOC105047280			LOC105046826	LOC105050179	LOC105055053	LOC105050341
		LOC105041743	LOC105047317			LOC105046842	LOC105050181	LOC105055096	LOC105050348
		LOC105041745	LOC105047344			LOC105046913	LOC105050188	LOC105055132	LOC105050360
		LOC105041751	LOC105047382			LOC105046918	LOC105050189	LOC105055140	LOC105050394
		LOC105041770	LOC105047400			LOC105046924	LOC105050194	LOC105055143	LOC105050399
		LOC105041772	LOC105047411			LOC105046928	LOC105050228	LOC105055153	LOC105050421
		LOC105041773	LOC105047422			LOC105046934	LOC105050253	LOC105055156	LOC105050445
		LOC105041777	LOC105047423			LOC105046935	LOC105050254	LOC105055182	LOC105050470
		LOC105041810	LOC105047466			LOC105046977	LOC105050255	LOC105055192	LOC105050472
		LOC105041817	LOC105047467			LOC105046985	LOC105050284	LOC105055201	LOC105050475
		LOC105041818	LOC105047470			LOC105047013	LOC105050302	LOC105055220	LOC105050478
		LOC105041835	LOC105047471			LOC105047032	LOC105050303	LOC105055228	LOC105050490
		LOC105041839	LOC105047474			LOC105047057	LOC105050305	LOC105055232	LOC105050504
		LOC105041877	LOC105047489			LOC105047093	LOC105050321	LOC105055272	LOC105050512
		LOC105041882	LOC105047494			LOC105047096	LOC105050332	LOC105055289	LOC105050513
		LOC105041896	LOC105047496			LOC105047118	LOC105050351	LOC105055376	LOC105050566
		LOC105041899	LOC105047502			LOC105047135	LOC105050354	LOC105055418	LOC105050569
		LOC105041909	LOC105047515			LOC105047180	LOC105050378	LOC105055454	LOC105050588
		LOC105041918	LOC105047521			LOC105047188	LOC105050414	LOC105055476	LOC105050621
		LOC105041978	LOC105047536			LOC105047196	LOC105050439	LOC105055490	LOC105050629
		LOC105041980	LOC105047545			LOC105047231	LOC105050459	LOC105055491	LOC105050633
		LOC105041987	LOC105047559			LOC105047232	LOC105050475	LOC105055492	LOC105050638
		LOC105041996	LOC105047597			LOC105047249	LOC105050476	LOC105055497	LOC105050640
		LOC105041998	LOC105047604			LOC105047262	LOC105050494	LOC105055523	LOC105050701
		LOC105042003	LOC105047633			LOC105047278	LOC105050607	LOC105055525	LOC105050710
		LOC105042006	LOC105047695			LOC105047296	LOC105050621	LOC105055554	LOC105050822
		LOC105042016	LOC105047699			LOC105047308	LOC105050628	LOC105055583	LOC105050823
		LOC105042023	LOC105047712			LOC105047311	LOC105050632	LOC105055593	LOC105050826
		LOC105042037	LOC105047724			LOC105047332	LOC105050644	LOC105055595	LOC105050871
		LOC105042044	LOC105047727			LOC105047338	LOC105050680	LOC105055639	LOC105050906
		LOC105042050	LOC105047747			LOC105047354	LOC105050681	LOC105055640	LOC105050962
		LOC105042053	LOC105047753			LOC105047362	LOC105050687	LOC105055668	LOC105051005
		LOC105042062	LOC105047760			LOC105047408	LOC105050726	LOC105055693	LOC105051008
		LOC105042070	LOC105047817			LOC105047421	LOC105050749	LOC105055694	LOC105051027
		LOC105042087	LOC105047820			LOC105047433	LOC105050762	LOC105055743	LOC105051038
		LOC105042088	LOC105047879			LOC105047436	LOC105050783	LOC105055774	LOC105051040
		LOC105042100	LOC105047920			LOC105047449	LOC105050818	LOC105055788	LOC105051058
		LOC105042104	LOC105047922			LOC105047480	LOC105050819	LOC105055801	LOC105051064
		LOC105042120	LOC105047929			LOC105047498	LOC105050859	LOC105055809	LOC105051102
		LOC105042121	LOC105047936			LOC105047509	LOC105050891	LOC105055896	LOC105051103
		LOC105042126	LOC105047944			LOC105047511	LOC105050903	LOC105055907	LOC105051137
		LOC105042132	LOC105047976			LOC105047521	LOC105050968	LOC105055926	LOC105051167
		LOC105042141	LOC105048051			LOC105047564	LOC105050972	LOC105055928	LOC105051210
		LOC105042143	LOC105048074			LOC105047571	LOC105050989	LOC105055932	LOC105051222
		LOC105042144	LOC105048083			LOC105047573	LOC105051000	LOC105055938	LOC105051245
		LOC105042172	LOC105048090			LOC105047581	LOC105051005	LOC105056042	LOC105051259
		LOC105042180	LOC105048091			LOC105047593	LOC105051031	LOC105056061	LOC105051260
		LOC105042194	LOC105048097			LOC105047615	LOC105051042	LOC105056127	LOC105051305
		LOC105042198	LOC105048100			LOC105047633	LOC105051099	LOC105056152	LOC105051353
		LOC105042201	LOC105048122			LOC105047666	LOC105051270	LOC105056155	LOC105051375
		LOC105042207	LOC105048137			LOC105047672	LOC105051290	LOC105056164	LOC105051386
		LOC105042209	LOC105048141			LOC105047677	LOC105051320	LOC105056199	LOC105051388
		LOC105042215	LOC105048157			LOC105047732	LOC105051373	LOC105056232	LOC105051398
		LOC105042244	LOC105048158			LOC105047746	LOC105051428	LOC105056264	LOC105051400
		LOC105042250	LOC105048161			LOC105047817	LOC105051432	LOC105056293	LOC105051411
		LOC105042251	LOC105048164			LOC105047856	LOC105051433	LOC105056307	LOC105051459
		LOC105042254	LOC105048192			LOC105047872	LOC105051435	LOC105056336	LOC105051461
		LOC105042269	LOC105048196			LOC105047893	LOC105051450	LOC105056371	LOC105051468
		LOC105042295	LOC105048263			LOC105047984	LOC105051457	LOC105056429	LOC105051472
		LOC105042306	LOC105048265			LOC105047986	LOC105051513	LOC105056475	LOC105051473
		LOC105042308	LOC105048285			LOC105048023	LOC105051514	LOC105056494	LOC105051491
		LOC105042319	LOC105048357			LOC105048041	LOC105051522	LOC105056503	LOC105051492
		LOC105042325	LOC105048361			LOC105048052	LOC105051531	LOC105056509	LOC105051517
		LOC105042329	LOC105048366			LOC105048080	LOC105051539	LOC105056526	LOC105051543
		LOC105042374	LOC105048368			LOC105048096	LOC105051549	LOC105056554	LOC105051555
		LOC105042375	LOC105048408			LOC105048101	LOC105051560	LOC105056643	LOC105051579
		LOC105042377	LOC105048419			LOC105048108	LOC105051585	LOC105056662	LOC105051594
		LOC105042391	LOC105048469			LOC105048114	LOC105051590	LOC105056674	LOC105051598
		LOC105042402	LOC105048482			LOC105048117	LOC105051592	LOC105056773	LOC105051651
		LOC105042404	LOC105048483			LOC105048120	LOC105051594	LOC105056778	LOC105051659
		LOC105042418	LOC105048498			LOC105048125	LOC105051595	LOC105056798	LOC105051660
		LOC105042419	LOC105048519			LOC105048153	LOC105051662	LOC105056799	LOC105051663
		LOC105042432	LOC105048522			LOC105048158	LOC105051665	LOC105056840	LOC105051674
		LOC105042447	LOC105048526			LOC105048166	LOC105051683	LOC105056886	LOC105051739
		LOC105042448	LOC105048552			LOC105048175	LOC105051685	LOC105056890	LOC105051762
		LOC105042450	LOC105048564			LOC105048177	LOC105051686	LOC105056896	LOC105051775
		LOC105042451	LOC105048610			LOC105048178	LOC105051700	LOC105056944	LOC105051798
		LOC105042455	LOC105048613			LOC105048205	LOC105051785	LOC105056945	LOC105051829
		LOC105042469	LOC105048633			LOC105048221	LOC105051837	LOC105056950	LOC105051851
		LOC105042471	LOC105048639			LOC105048222	LOC105051838	LOC105056980	LOC105051861
		LOC105042488	LOC105048641			LOC105048224	LOC105051845	LOC105056996	LOC105051924
		LOC105042512	LOC105048686			LOC105048226	LOC105051850	LOC105057112	LOC105051966
		LOC105042520	LOC105048704			LOC105048229	LOC105051862	LOC105057126	LOC105051978
		LOC105042528	LOC105048722			LOC105048232	LOC105051959	LOC105057166	LOC105052012
		LOC105042530	LOC105048753			LOC105048269	LOC105051984	LOC105057171	LOC105052064
		LOC105042555	LOC105048762			LOC105048271	LOC105052060	LOC105057238	LOC105052068
		LOC105042558	LOC105048765			LOC105048285	LOC105052063	LOC105057263	LOC105052092
		LOC105042567	LOC105048790			LOC105048293	LOC105052075	LOC105057264	LOC105052167
		LOC105042569	LOC105048817			LOC105048310	LOC105052093	LOC105057270	LOC105052222
		LOC105042576	LOC105048819			LOC105048316	LOC105052115	LOC105057273	LOC105052287
		LOC105042577	LOC105048821			LOC105048341	LOC105052172	LOC105057280	LOC105052291
		LOC105042592	LOC105048858			LOC105048349	LOC105052207	LOC105057298	LOC105052293
		LOC105042611	LOC105048865			LOC105048357	LOC105052216	LOC105057301	LOC105052303
		LOC105042624	LOC105048921			LOC105048359	LOC105052263	LOC105057309	LOC105052315
		LOC105042627	LOC105048926			LOC105048443	LOC105052266	LOC105057316	LOC105052325
		LOC105042629	LOC105048929			LOC105048444	LOC105052271	LOC105057340	LOC105052345
		LOC105042639	LOC105048935			LOC105048469	LOC105052293	LOC105057352	LOC105052381
		LOC105042658	LOC105048962			LOC105048471	LOC105052297	LOC105057429	LOC105052395
		LOC105042688	LOC105048968			LOC105048475	LOC105052319	LOC105057453	LOC105052425
		LOC105042704	LOC105048992			LOC105048501	LOC105052338	LOC105057516	LOC105052452
		LOC105042705	LOC105049000			LOC105048503	LOC105052391	LOC105057518	LOC105052460
		LOC105042706	LOC105049001			LOC105048544	LOC105052406	LOC105057526	LOC105052477
		LOC105042716	LOC105049004			LOC105048549	LOC105052443	LOC105057575	LOC105052492
		LOC105042719	LOC105049007			LOC105048566	LOC105052494	LOC105057600	LOC105052536
		LOC105042740	LOC105049059			LOC105048593	LOC105052495	LOC105057614	LOC105052547
		LOC105042746	LOC105049060			LOC105048620	LOC105052507	LOC105057628	LOC105052555
		LOC105042768	LOC105049090			LOC105048637	LOC105052510	LOC105057652	LOC105052572
		LOC105042769	LOC105049148			LOC105048647	LOC105052516	LOC105057661	LOC105052616
		LOC105042785	LOC105049152			LOC105048648	LOC105052523	LOC105057721	LOC105052617
		LOC105042788	LOC105049187			LOC105048654	LOC105052539	LOC105057744	LOC105052654
		LOC105042800	LOC105049200			LOC105048656	LOC105052584	LOC105057756	LOC105052668
		LOC105042804	LOC105049218			LOC105048685	LOC105052590	LOC105057770	LOC105052675
		LOC105042806	LOC105049223			LOC105048699	LOC105052647	LOC105057777	LOC105052693
		LOC105042815	LOC105049266			LOC105048723	LOC105052661	LOC105057778	LOC105052695
		LOC105042846	LOC105049279			LOC105048753	LOC105052672	LOC105057779	LOC105052722
		LOC105042855	LOC105049291			LOC105048784	LOC105052700	LOC105057802	LOC105052731
		LOC105042859	LOC105049300			LOC105048792	LOC105052701	LOC105057841	LOC105052779
		LOC105042880	LOC105049325			LOC105048814	LOC105052706	LOC105057852	LOC105052784
		LOC105042886	LOC105049332			LOC105048817	LOC105052715	LOC105057863	LOC105052824
		LOC105042915	LOC105049338			LOC105048826	LOC105052723	LOC105057870	LOC105052850
		LOC105042922	LOC105049339			LOC105048847	LOC105052726	LOC105057905	LOC105052864
		LOC105042933	LOC105049340			LOC105048860	LOC105052743	LOC105057918	LOC105052896
		LOC105042945	LOC105049347			LOC105048875	LOC105052797	LOC105057924	LOC105052912
		LOC105042947	LOC105049367			LOC105048887	LOC105052812	LOC105057935	LOC105052918
		LOC105042950	LOC105049378			LOC105048900	LOC105052820	LOC105057940	LOC105052938
		LOC105043027	LOC105049381			LOC105048903	LOC105052892	LOC105057947	LOC105052949
		LOC105043035	LOC105049408			LOC105048909	LOC105052895	LOC105057957	LOC105052956
		LOC105043074	LOC105049410			LOC105048921	LOC105052903	LOC105058018	LOC105052980
		LOC105043118	LOC105049417			LOC105048955	LOC105052906	LOC105058024	LOC105052986
		LOC105043125	LOC105049510			LOC105048962	LOC105052921	LOC105058036	LOC105053013
		LOC105043128	LOC105049532			LOC105048983	LOC105052940	LOC105058051	LOC105053024
		LOC105043138	LOC105049550			LOC105048993	LOC105052943	LOC105058055	LOC105053091
		LOC105043158	LOC105049551			LOC105049005	LOC105052944	LOC105058058	LOC105053213
		LOC105043161	LOC105049571			LOC105049021	LOC105052951	LOC105058117	LOC105053234
		LOC105043162	LOC105049615			LOC105049026	LOC105052959	LOC105058158	LOC105053248
		LOC105043176	LOC105049643			LOC105049027	LOC105052971	LOC105058161	LOC105053261
		LOC105043183	LOC105049662			LOC105049059	LOC105052976	LOC105058163	LOC105053269
		LOC105043185	LOC105049673			LOC105049088	LOC105052993	LOC105058175	LOC105053342
		LOC105043203	LOC105049692			LOC105049094	LOC105053001	LOC105058259	LOC105053378
		LOC105043204	LOC105049693			LOC105049097	LOC105053014	LOC105058312	LOC105053384
		LOC105043218	LOC105049762			LOC105049112	LOC105053042	LOC105058405	LOC105053409
		LOC105043225	LOC105049774			LOC105049113	LOC105053055	LOC105058414	LOC105053441
		LOC105043234	LOC105049822			LOC105049179	LOC105053072	LOC105058423	LOC105053452
		LOC105043235	LOC105049829			LOC105049206	LOC105053089	LOC105058454	LOC105053508
		LOC105043242	LOC105049848			LOC105049251	LOC105053090	LOC105058460	LOC105053515
		LOC105043245	LOC105049919			LOC105049281	LOC105053100	LOC105058478	LOC105053558
		LOC105043246	LOC105049921			LOC105049321	LOC105053123	LOC105058491	LOC105053566
		LOC105043254	LOC105049931			LOC105049324	LOC105053129	LOC105058544	LOC105053606
		LOC105043255	LOC105049943			LOC105049349	LOC105053163	LOC105058549	LOC105053617
		LOC105043270	LOC105049977			LOC105049379	LOC105053174	LOC105058565	LOC105053641
		LOC105043273	LOC105050018			LOC105049396	LOC105053195	LOC105058577	LOC105053661
		LOC105043319	LOC105050019			LOC105049397	LOC105053196	LOC105058582	LOC105053704
		LOC105043322	LOC105050032			LOC105049417	LOC105053202	LOC105058592	LOC105053707
		LOC105043327	LOC105050038			LOC105049429	LOC105053217	LOC105058670	LOC105053708
		LOC105043357	LOC105050096			LOC105049432	LOC105053244	LOC105058673	LOC105053728
		LOC105043361	LOC105050098			LOC105049475	LOC105053254	LOC105058712	LOC105053860
		LOC105043371	LOC105050107			LOC105049486	LOC105053388	LOC105058724	LOC105053902
		LOC105043372	LOC105050135			LOC105049497	LOC105053402	LOC105058725	LOC105053918
		LOC105043385	LOC105050145			LOC105049504	LOC105053413	LOC105058801	LOC105053929
		LOC105043392	LOC105050177			LOC105049508	LOC105053415	LOC105058823	LOC105053984
		LOC105043393	LOC105050184			LOC105049529	LOC105053474	LOC105058905	LOC105053997
		LOC105043424	LOC105050187			LOC105049556	LOC105053506	LOC105058911	LOC105053998
		LOC105043430	LOC105050222			LOC105049577	LOC105053511	LOC105058928	LOC105054028
		LOC105043435	LOC105050228			LOC105049601	LOC105053537	LOC105058970	LOC105054061
		LOC105043451	LOC105050232			LOC105049650	LOC105053556	LOC105058997	LOC105054065
		LOC105043458	LOC105050246			LOC105049691	LOC105053581	LOC105058998	LOC105054074
		LOC105043460	LOC105050295			LOC105049705	LOC105053585	LOC105059012	LOC105054079
		LOC105043476	LOC105050308			LOC105049707	LOC105053594	LOC105059022	LOC105054084
		LOC105043479	LOC105050319			LOC105049721	LOC105053626	LOC105059031	LOC105054089
		LOC105043484	LOC105050333			LOC105049742	LOC105053628	LOC105059038	LOC105054097
		LOC105043489	LOC105050354			LOC105049770	LOC105053650	LOC105059047	LOC105054127
		LOC105043494	LOC105050371			LOC105049793	LOC105053662	LOC105059051	LOC105054147
		LOC105043497	LOC105050401			LOC105049796	LOC105053663	LOC105059052	LOC105054170
		LOC105043503	LOC105050402			LOC105049798	LOC105053667	LOC105059102	LOC105054171
		LOC105043521	LOC105050405			LOC105049805	LOC105053703	LOC105059111	LOC105054183
		LOC105043522	LOC105050408			LOC105049824	LOC105053715	LOC105059132	LOC105054201
		LOC105043526	LOC105050431			LOC105049829	LOC105053729	LOC105059178	LOC105054207
		LOC105043556	LOC105050433			LOC105049830	LOC105053735	LOC105059180	LOC105054217
		LOC105043565	LOC105050451			LOC105049837	LOC105053748	LOC105059190	LOC105054221
		LOC105043594	LOC105050452			LOC105049843	LOC105053751	LOC105059209	LOC105054228
		LOC105043595	LOC105050461			LOC105049846	LOC105053773	LOC105059219	LOC105054233
		LOC105043609	LOC105050495			LOC105049862	LOC105053851	LOC105059258	LOC105054238
		LOC105043613	LOC105050497			LOC105049889	LOC105053865	LOC105059264	LOC105054258
		LOC105043638	LOC105050529			LOC105049896	LOC105053868	LOC105059298	LOC105054269
		LOC105043684	LOC105050540			LOC105049902	LOC105053909	LOC105059314	LOC105054288
		LOC105043690	LOC105050643			LOC105049943	LOC105053913	LOC105059362	LOC105054350
		LOC105043691	LOC105050654			LOC105049951	LOC105053934	LOC105059455	LOC105054388
		LOC105043698	LOC105050656			LOC105049952	LOC105053964	LOC105059457	LOC105054431
		LOC105043709	LOC105050658			LOC105049953	LOC105053968	LOC105059469	LOC105054444
		LOC105043738	LOC105050666			LOC105049955	LOC105054001	LOC105059496	LOC105054447
		LOC105043739	LOC105050686			LOC105049957	LOC105054025	LOC105059511	LOC105054478
		LOC105043744	LOC105050689			LOC105049973	LOC105054101	LOC105059560	LOC105054519
		LOC105043745	LOC105050695			LOC105049998	LOC105054170	LOC105059584	LOC105054529
		LOC105043759	LOC105050697			LOC105049999	LOC105054171	LOC105059613	LOC105054530
		LOC105043761	LOC105050698			LOC105050001	LOC105054172	LOC105059619	LOC105054549
		LOC105043771	LOC105050704			LOC105050010	LOC105054177	LOC105059628	LOC105054568
		LOC105043772	LOC105050712			LOC105050014	LOC105054184	LOC105059654	LOC105054574
		LOC105043773	LOC105050714			LOC105050019	LOC105054202	LOC105059702	LOC105054588
		LOC105043783	LOC105050721			LOC105050032	LOC105054230	LOC105059736	LOC105054594
		LOC105043799	LOC105050724			LOC105050039	LOC105054231	LOC105059775	LOC105054602
		LOC105043829	LOC105050726			LOC105050071	LOC105054234	LOC105059813	LOC105054653
		LOC105043872	LOC105050772			LOC105050095	LOC105054238	LOC105059839	LOC105054654
		LOC105043880	LOC105050782			LOC105050107	LOC105054251	LOC105059840	LOC105054674
		LOC105043896	LOC105050806			LOC105050111	LOC105054303	LOC105059889	LOC105054706
		LOC105043910	LOC105050808			LOC105050154	LOC105054319	LOC105059897	LOC105054733
		LOC105043920	LOC105050809			LOC105050187	LOC105054334	LOC105059956	LOC105054779
		LOC105043921	LOC105050831			LOC105050191	LOC105054414	LOC105059999	LOC105054787
		LOC105043922	LOC105050845			LOC105050243	LOC105054473	LOC105060016	LOC105054823
		LOC105043923	LOC105050859			LOC105050251	LOC105054481	LOC105060032	LOC105054831
		LOC105043929	LOC105050890			LOC105050296	LOC105054500	LOC105060053	LOC105054877
		LOC105043939	LOC105050897			LOC105050327	LOC105054511	LOC105060068	LOC105054900
		LOC105043940	LOC105050913			LOC105050342	LOC105054535	LOC105060075	LOC105054924
		LOC105043943	LOC105050961			LOC105050382	LOC105054551	LOC105060079	LOC105054974
		LOC105043947	LOC105051015			LOC105050384	LOC105054565	LOC105060087	LOC105054984
		LOC105043951	LOC105051041			LOC105050386	LOC105054574	LOC105060131	LOC105055042
		LOC105043981	LOC105051049			LOC105050398	LOC105054580	LOC105060153	LOC105055075
		LOC105043987	LOC105051055			LOC105050399	LOC105054583	LOC105060156	LOC105055079
		LOC105043997	LOC105051065			LOC105050445	LOC105054597	LOC105060158	LOC105055084
		LOC105043998	LOC105051067			LOC105050447	LOC105054601	LOC105060185	LOC105055124
		LOC105044001	LOC105051075			LOC105050450	LOC105054620	LOC105060206	LOC105055129
		LOC105044002	LOC105051099			LOC105050465	LOC105054661	LOC105060226	LOC105055138
		LOC105044020	LOC105051104			LOC105050490	LOC105054668	LOC105060235	LOC105055155
		LOC105044023	LOC105051106			LOC105050501	LOC105054670	LOC105060250	LOC105055168
		LOC105044034	LOC105051198			LOC105050559	LOC105054674	LOC105060252	LOC105055169
		LOC105044047	LOC105051205			LOC105050569	LOC105054715	LOC105060286	LOC105055196
		LOC105044049	LOC105051347			LOC105050630	LOC105054757	LOC105060305	LOC105055200
		LOC105044051	LOC105051368			LOC105050633	LOC105054821	LOC105060344	LOC105055206
		LOC105044052	LOC105051382			LOC105050640	LOC105054838	LOC105060361	LOC105055218
		LOC105044067	LOC105051385			LOC105050642	LOC105054870	LOC105060363	LOC105055219
		LOC105044070	LOC105051388			LOC105050648	LOC105054891	LOC105060419	LOC105055270
		LOC105044079	LOC105051427			LOC105050657	LOC105054897	LOC105060451	LOC105055284
		LOC105044080	LOC105051468			LOC105050658	LOC105054904	LOC105060476	LOC105055351
		LOC105044089	LOC105051480			LOC105050661	LOC105054940	LOC105060489	LOC105055352
		LOC105044093	LOC105051490			LOC105050678	LOC105054943	LOC105060500	LOC105055361
		LOC105044110	LOC105051501			LOC105050724	LOC105054948	LOC105060510	LOC105055368
		LOC105044133	LOC105051549			LOC105050729	LOC105055027	LOC105060568	LOC105055400
		LOC105044140	LOC105051561			LOC105050739	LOC105055035	LOC105060573	LOC105055415
		LOC105044151	LOC105051564			LOC105050765	LOC105055037	LOC105060607	LOC105055417
		LOC105044161	LOC105051577			LOC105050796	LOC105055038	LOC105060687	LOC105055419
		LOC105044185	LOC105051583			LOC105050842	LOC105055073	LOC105060691	LOC105055433
		LOC105044187	LOC105051585			LOC105050878	LOC105055111	LOC105060694	LOC105055481
		LOC105044191	LOC105051591			LOC105050886	LOC105055140	LOC105060752	LOC105055515
		LOC105044198	LOC105051598			LOC105050956	LOC105055142	LOC105060753	LOC105055560
		LOC105044223	LOC105051630			LOC105051014	LOC105055187	LOC105060776	LOC105055569
		LOC105044224	LOC105051667			LOC105051017	LOC105055192	LOC105060800	LOC105055581
		LOC105044230	LOC105051700			LOC105051022	LOC105055227	LOC105060822	LOC105055586
		LOC105044232	LOC105051712			LOC105051025	LOC105055228	LOC105060837	LOC105055651
		LOC105044241	LOC105051727			LOC105051040	LOC105055289	LOC105060866	LOC105055662
		LOC105044249	LOC105051730			LOC105051058	LOC105055373	LOC105060924	LOC105055664
		LOC105044250	LOC105051731			LOC105051062	LOC105055384	LOC105060930	LOC105055671
		LOC105044281	LOC105051737			LOC105051064	LOC105055436	LOC105060969	LOC105055678
		LOC105044296	LOC105051761			LOC105051081	LOC105055443	LOC105060972	LOC105055719
		LOC105044309	LOC105051794			LOC105051093	LOC105055454	LOC105061069	LOC105055728
		LOC105044324	LOC105051852			LOC105051102	LOC105055462	LOC105061083	LOC105055741
		LOC105044344	LOC105051882			LOC105051103	LOC105055474	LOC105061111	LOC105055746
		LOC105044352	LOC105051925			LOC105051117	LOC105055490	LOC105061172	LOC105055756
		LOC105044380	LOC105051933			LOC105051140	LOC105055497	LOC105061178	LOC105055764
		LOC105044383	LOC105051953			LOC105051144	LOC105055523	LOC105061321	LOC105055765
		LOC105044390	LOC105051956			LOC105051159	LOC105055548	LOC105061398	LOC105055798
		LOC105044395	LOC105051960			LOC105051167	LOC105055575	LOC105061445	LOC105055837
		LOC105044401	LOC105052028			LOC105051194	LOC105055578	LOC105061499	LOC105055842
		LOC105044404	LOC105052061			LOC105051230	LOC105055584	LOC105061558	LOC105055887
		LOC105044405	LOC105052083			LOC105051245	LOC105055593	LOC105061567	LOC105055894
		LOC105044420	LOC105052116			LOC105051280	LOC105055595	LOC109504774	LOC105055939
		LOC105044426	LOC105052159			LOC105051345	LOC105055657	LOC109504958	LOC105055944
		LOC105044436	LOC105052183			LOC105051347	LOC105055660	LOC109505712	LOC105055945
		LOC105044449	LOC105052202			LOC105051351	LOC105055661	LOC109505724	LOC105055962
		LOC105044472	LOC105052233			LOC105051357	LOC105055741	LOC109505771	LOC105055969
		LOC105044476	LOC105052244			LOC105051375	LOC105055748	LOC109505988	LOC105055976
		LOC105044478	LOC105052265			LOC105051381	LOC105055749	LOC109506068	LOC105055991
		LOC105044481	LOC105052268			LOC105051384	LOC105055774	LOC109506115	LOC105056006
		LOC105044493	LOC105052286			LOC105051385	LOC105055777	LOC109506154	LOC105056008
		LOC105044497	LOC105052294			LOC105051386	LOC105055801	LOC109506262	LOC105056010
		LOC105044501	LOC105052296			LOC105051398	LOC105055911	LOC109506555	LOC105056013
		LOC105044504	LOC105052304			LOC105051411	LOC105055920	LOC114912589	LOC105056058
		LOC105044511	LOC105052332			LOC105051413	LOC105055936	LOC114913092	LOC105056060
		LOC105044514	LOC105052340			LOC105051420	LOC105055938	LOC114913093	LOC105056064
		LOC105044521	LOC105052342			LOC105051423	LOC105055947	LOC114913902	LOC105056096
		LOC105044528	LOC105052346			LOC105051434	LOC105056007	LOC114913990	LOC105056104
		LOC105044532	LOC105052363			LOC105051459	LOC105056015	LOC114914176	LOC105056151
		LOC105044534	LOC105052366			LOC105051468	LOC105056065	LOC114914205	LOC105056159
		LOC105044539	LOC105052371			LOC105051490	LOC105056081	LOC114914429	LOC105056181
		LOC105044548	LOC105052374			LOC105051579	LOC105056127	LOC114914430	LOC105056183
		LOC105044570	LOC105052394			LOC105051596	LOC105056135	LOC114914435	LOC105056195
		LOC105044582	LOC105052396			LOC105051617	LOC105056151	LOC114914451	LOC105056243
		LOC105044586	LOC105052418			LOC105051649	LOC105056152	LOC114914563	LOC105056278
		LOC105044617	LOC105052430			LOC105051674	LOC105056158	LOC114914778	LOC105056290
		LOC105044624	LOC105052450			LOC105051684	LOC105056189	LOC114914831	LOC105056292
		LOC105044625	LOC105052456			LOC105051688	LOC105056191	SQUA1	LOC105056315
		LOC105044632	LOC105052458			LOC105051695	LOC105056209	YCF4	LOC105056327
		LOC105044638	LOC105052516			LOC105051725	LOC105056229		LOC105056384
		LOC105044642	LOC105052523			LOC105051744	LOC105056285		LOC105056387
		LOC105044647	LOC105052545			LOC105051762	LOC105056293		LOC105056390
		LOC105044659	LOC105052569			LOC105051763	LOC105056304		LOC105056398
		LOC105044678	LOC105052586			LOC105051777	LOC105056313		LOC105056425
		LOC105044679	LOC105052590			LOC105051783	LOC105056315		LOC105056456
		LOC105044715	LOC105052615			LOC105051790	LOC105056337		LOC105056467
		LOC105044733	LOC105052666			LOC105051813	LOC105056343		LOC105056474
		LOC105044737	LOC105052678			LOC105051827	LOC105056390		LOC105056477
		LOC105044738	LOC105052690			LOC105051829	LOC105056434		LOC105056492
		LOC105044739	LOC105052705			LOC105051851	LOC105056475		LOC105056539
		LOC105044753	LOC105052709			LOC105051858	LOC105056494		LOC105056548
		LOC105044754	LOC105052726			LOC105051861	LOC105056520		LOC105056559
		LOC105044765	LOC105052727			LOC105051879	LOC105056528		LOC105056576
		LOC105044780	LOC105052736			LOC105051897	LOC105056534		LOC105056580
		LOC105044792	LOC105052739			LOC105051907	LOC105056564		LOC105056581
		LOC105044795	LOC105052882			LOC105051924	LOC105056570		LOC105056588
		LOC105044798	LOC105052913			LOC105051933	LOC105056581		LOC105056593
		LOC105044800	LOC105052932			LOC105051954	LOC105056583		LOC105056602
		LOC105044801	LOC105052945			LOC105051966	LOC105056584		LOC105056640
		LOC105044810	LOC105052964			LOC105051971	LOC105056621		LOC105056650
		LOC105044813	LOC105052971			LOC105051978	LOC105056623		LOC105056716
		LOC105044817	LOC105052998			LOC105052058	LOC105056634		LOC105056719
		LOC105044847	LOC105053043			LOC105052064	LOC105056643		LOC105056759
		LOC105044885	LOC105053083			LOC105052066	LOC105056655		LOC105056761
		LOC105044891	LOC105053088			LOC105052068	LOC105056658		LOC105056795
		LOC105044895	LOC105053123			LOC105052092	LOC105056662		LOC105056796
		LOC105044897	LOC105053134			LOC105052124	LOC105056674		LOC105056806
		LOC105044898	LOC105053163			LOC105052130	LOC105056692		LOC105056818
		LOC105044899	LOC105053166			LOC105052150	LOC105056706		LOC105056835
		LOC105044902	LOC105053170			LOC105052153	LOC105056712		LOC105056855
		LOC105044913	LOC105053195			LOC105052165	LOC105056772		LOC105056873
		LOC105044928	LOC105053199			LOC105052166	LOC105056773		LOC105056879
		LOC105044937	LOC105053228			LOC105052169	LOC105056793		LOC105056883
		LOC105044949	LOC105053259			LOC105052173	LOC105056799		LOC105056921
		LOC105044969	LOC105053346			LOC105052196	LOC105056802		LOC105056928
		LOC105044984	LOC105053405			LOC105052209	LOC105056804		LOC105056987
		LOC105045026	LOC105053406			LOC105052217	LOC105056836		LOC105057009
		LOC105045029	LOC105053419			LOC105052220	LOC105056843		LOC105057015
		LOC105045043	LOC105053441			LOC105052230	LOC105056871		LOC105057043
		LOC105045068	LOC105053446			LOC105052236	LOC105056884		LOC105057059
		LOC105045069	LOC105053454			LOC105052257	LOC105056927		LOC105057062
		LOC105045070	LOC105053466			LOC105052258	LOC105056938		LOC105057073
		LOC105045074	LOC105053472			LOC105052269	LOC105056940		LOC105057105
		LOC105045092	LOC105053474			LOC105052290	LOC105056941		LOC105057113
		LOC105045108	LOC105053512			LOC105052301	LOC105056948		LOC105057134
		LOC105045129	LOC105053524			LOC105052309	LOC105056963		LOC105057135
		LOC105045138	LOC105053525			LOC105052310	LOC105057049		LOC105057143
		LOC105045143	LOC105053569			LOC105052312	LOC105057153		LOC105057152
		LOC105045147	LOC105053584			LOC105052315	LOC105057171		LOC105057156
		LOC105045174	LOC105053610			LOC105052389	LOC105057201		LOC105057176
		LOC105045178	LOC105053611			LOC105052395	LOC105057227		LOC105057198
		LOC105045179	LOC105053617			LOC105052408	LOC105057234		LOC105057220
		LOC105045192	LOC105053618			LOC105052446	LOC105057238		LOC105057222
		LOC105045193	LOC105053619			LOC105052455	LOC105057277		LOC105057236
		LOC105045207	LOC105053620			LOC105052460	LOC105057280		LOC105057253
		LOC105045218	LOC105053634			LOC105052477	LOC105057302		LOC105057256
		LOC105045219	LOC105053635			LOC105052481	LOC105057309		LOC105057259
		LOC105045222	LOC105053636			LOC105052525	LOC105057311		LOC105057288
		LOC105045229	LOC105053637			LOC105052547	LOC105057314		LOC105057333
		LOC105045253	LOC105053650			LOC105052551	LOC105057338		LOC105057379
		LOC105045289	LOC105053689			LOC105052555	LOC105057353		LOC105057389
		LOC105045293	LOC105053698			LOC105052581	LOC105057414		LOC105057397
		LOC105045302	LOC105053707			LOC105052604	LOC105057443		LOC105057425
		LOC105045319	LOC105053716			LOC105052625	LOC105057497		LOC105057468
		LOC105045362	LOC105053717			LOC105052653	LOC105057499		LOC105057487
		LOC105045368	LOC105053751			LOC105052668	LOC105057577		LOC105057502
		LOC105045411	LOC105053795			LOC105052674	LOC105057583		LOC105057507
		LOC105045425	LOC105053848			LOC105052678	LOC105057608		LOC105057566
		LOC105045434	LOC105053856			LOC105052687	LOC105057617		LOC105057576
		LOC105045436	LOC105053868			LOC105052693	LOC105057633		LOC105057580
		LOC105045451	LOC105053875			LOC105052695	LOC105057642		LOC105057607
		LOC105045452	LOC105053877			LOC105052731	LOC105057652		LOC105057654
		LOC105045457	LOC105053885			LOC105052740	LOC105057659		LOC105057681
		LOC105045459	LOC105053893			LOC105052779	LOC105057712		LOC105057689
		LOC105045465	LOC105053923			LOC105052850	LOC105057720		LOC105057755
		LOC105045468	LOC105053927			LOC105052861	LOC105057755		LOC105057780
		LOC105045472	LOC105053934			LOC105052868	LOC105057756		LOC105057781
		LOC105045493	LOC105053949			LOC105052914	LOC105057795		LOC105057789
		LOC105045524	LOC105053954			LOC105052917	LOC105057804		LOC105057790
		LOC105045540	LOC105053971			LOC105052919	LOC105057821		LOC105057798
		LOC105045569	LOC105053989			LOC105052949	LOC105057856		LOC105057830
		LOC105045573	LOC105053991			LOC105052956	LOC105057857		LOC105057831
		LOC105045607	LOC105053992			LOC105052983	LOC105057947		LOC105057836
		LOC105045608	LOC105054005			LOC105052986	LOC105057955		LOC105057906
		LOC105045609	LOC105054031			LOC105053013	LOC105057957		LOC105057911
		LOC105045637	LOC105054052			LOC105053036	LOC105057974		LOC105057913
		LOC105045638	LOC105054123			LOC105053048	LOC105058032		LOC105057919
		LOC105045640	LOC105054140			LOC105053062	LOC105058084		LOC105057920
		LOC105045654	LOC105054145			LOC105053075	LOC105058091		LOC105057925
		LOC105045664	LOC105054172			LOC105053091	LOC105058100		LOC105057930
		LOC105045669	LOC105054189			LOC105053125	LOC105058106		LOC105057952
		LOC105045673	LOC105054207			LOC105053140	LOC105058107		LOC105057963
		LOC105045674	LOC105054210			LOC105053162	LOC105058108		LOC105057965
		LOC105045677	LOC105054213			LOC105053176	LOC105058115		LOC105057970
		LOC105045681	LOC105054222			LOC105053177	LOC105058161		LOC105058011
		LOC105045703	LOC105054225			LOC105053185	LOC105058171		LOC105058038
		LOC105045758	LOC105054274			LOC105053216	LOC105058175		LOC105058052
		LOC105045769	LOC105054290			LOC105053269	LOC105058205		LOC105058056
		LOC105045791	LOC105054362			LOC105053303	LOC105058206		LOC105058112
		LOC105045793	LOC105054390			LOC105053348	LOC105058214		LOC105058131
		LOC105045805	LOC105054397			LOC105053363	LOC105058223		LOC105058135
		LOC105045812	LOC105054433			LOC105053368	LOC105058229		LOC105058167
		LOC105045814	LOC105054439			LOC105053370	LOC105058239		LOC105058172
		LOC105045828	LOC105054442			LOC105053384	LOC105058248		LOC105058180
		LOC105045838	LOC105054449			LOC105053406	LOC105058249		LOC105058216
		LOC105045845	LOC105054456			LOC105053409	LOC105058349		LOC105058225
		LOC105045850	LOC105054481			LOC105053441	LOC105058406		LOC105058243
		LOC105045866	LOC105054490			LOC105053518	LOC105058407		LOC105058306
		LOC105045869	LOC105054512			LOC105053533	LOC105058408		LOC105058318
		LOC105045871	LOC105054588			LOC105053536	LOC105058414		LOC105058319
		LOC105045872	LOC105054607			LOC105053655	LOC105058444		LOC105058330
		LOC105045875	LOC105054638			LOC105053664	LOC105058451		LOC105058350
		LOC105045876	LOC105054734			LOC105053704	LOC105058453		LOC105058351
		LOC105045878	LOC105054745			LOC105053707	LOC105058460		LOC105058370
		LOC105045897	LOC105054822			LOC105053708	LOC105058477		LOC105058376
		LOC105045898	LOC105054828			LOC105053714	LOC105058478		LOC105058398
		LOC105045906	LOC105054850			LOC105053728	LOC105058481		LOC105058415
		LOC105045930	LOC105054852			LOC105053741	LOC105058495		LOC105058432
		LOC105045932	LOC105054931			LOC105053765	LOC105058511		LOC105058492
		LOC105045940	LOC105054932			LOC105053770	LOC105058564		LOC105058502
		LOC105045946	LOC105054935			LOC105053811	LOC105058577		LOC105058511
		LOC105045956	LOC105054936			LOC105053819	LOC105058592		LOC105058570
		LOC105045960	LOC105054942			LOC105053825	LOC105058613		LOC105058603
		LOC105045971	LOC105054950			LOC105053833	LOC105058615		LOC105058719
		LOC105045976	LOC105054956			LOC105053860	LOC105058645		LOC105058764
		LOC105045977	LOC105054981			LOC105053867	LOC105058655		LOC105058768
		LOC105045988	LOC105054982			LOC105053902	LOC105058673		LOC105058798
		LOC105045995	LOC105054988			LOC105053921	LOC105058695		LOC105058802
		LOC105046004	LOC105054989			LOC105053988	LOC105058707		LOC105058832
		LOC105046023	LOC105055033			LOC105054012	LOC105058714		LOC105058937
		LOC105046036	LOC105055048			LOC105054028	LOC105058726		LOC105058942
		LOC105046039	LOC105055066			LOC105054034	LOC105058758		LOC105058950
		LOC105046054	LOC105055080			LOC105054051	LOC105058776		LOC105058956
		LOC105046061	LOC105055081			LOC105054056	LOC105058793		LOC105058965
		LOC105046065	LOC105055099			LOC105054060	LOC105058801		LOC105059019
		LOC105046076	LOC105055105			LOC105054061	LOC105058841		LOC105059024
		LOC105046077	LOC105055111			LOC105054068	LOC105058878		LOC105059029
		LOC105046088	LOC105055145			LOC105054074	LOC105058883		LOC105059030
		LOC105046089	LOC105055153			LOC105054079	LOC105058911		LOC105059088
		LOC105046106	LOC105055156			LOC105054084	LOC105058928		LOC105059095
		LOC105046149	LOC105055183			LOC105054088	LOC105058996		LOC105059103
		LOC105046155	LOC105055209			LOC105054089	LOC105058997		LOC105059124
		LOC105046167	LOC105055220			LOC105054097	LOC105059007		LOC105059125
		LOC105046174	LOC105055227			LOC105054102	LOC105059010		LOC105059138
		LOC105046188	LOC105055228			LOC105054113	LOC105059012		LOC105059166
		LOC105046216	LOC105055252			LOC105054121	LOC105059021		LOC105059192
		LOC105046245	LOC105055275			LOC105054126	LOC105059031		LOC105059253
		LOC105046251	LOC105055289			LOC105054146	LOC105059047		LOC105059254
		LOC105046255	LOC105055301			LOC105054147	LOC105059126		LOC105059257
		LOC105046260	LOC105055340			LOC105054159	LOC105059127		LOC105059277
		LOC105046263	LOC105055369			LOC105054183	LOC105059156		LOC105059283
		LOC105046265	LOC105055382			LOC105054207	LOC105059157		LOC105059293
		LOC105046271	LOC105055396			LOC105054218	LOC105059177		LOC105059301
		LOC105046275	LOC105055415			LOC105054221	LOC105059180		LOC105059332
		LOC105046281	LOC105055426			LOC105054222	LOC105059189		LOC105059343
		LOC105046296	LOC105055428			LOC105054244	LOC105059194		LOC105059404
		LOC105046298	LOC105055448			LOC105054264	LOC105059200		LOC105059409
		LOC105046304	LOC105055491			LOC105054288	LOC105059266		LOC105059419
		LOC105046310	LOC105055497			LOC105054353	LOC105059287		LOC105059422
		LOC105046316	LOC105055526			LOC105054366	LOC105059288		LOC105059433
		LOC105046332	LOC105055537			LOC105054430	LOC105059290		LOC105059452
		LOC105046333	LOC105055550			LOC105054494	LOC105059313		LOC105059484
		LOC105046334	LOC105055577			LOC105054501	LOC105059318		LOC105059489
		LOC105046353	LOC105055580			LOC105054504	LOC105059339		LOC105059510
		LOC105046356	LOC105055583			LOC105054507	LOC105059376		LOC105059515
		LOC105046366	LOC105055604			LOC105054530	LOC105059490		LOC105059531
		LOC105046371	LOC105055611			LOC105054594	LOC105059559		LOC105059590
		LOC105046393	LOC105055613			LOC105054602	LOC105059571		LOC105059603
		LOC105046401	LOC105055614			LOC105054617	LOC105059579		LOC105059615
		LOC105046402	LOC105055630			LOC105054629	LOC105059600		LOC105059693
		LOC105046413	LOC105055634			LOC105054637	LOC105059617		LOC105059696
		LOC105046418	LOC105055639			LOC105054662	LOC105059628		LOC105059761
		LOC105046421	LOC105055644			LOC105054688	LOC105059654		LOC105059768
		LOC105046482	LOC105055665			LOC105054732	LOC105059655		LOC105059784
		LOC105046499	LOC105055674			LOC105054734	LOC105059656		LOC105059786
		LOC105046501	LOC105055729			LOC105054737	LOC105059658		LOC105059854
		LOC105046511	LOC105055755			LOC105054741	LOC105059666		LOC105059860
		LOC105046519	LOC105055766			LOC105054742	LOC105059673		LOC105059869
		LOC105046527	LOC105055841			LOC105054758	LOC105059701		LOC105059882
		LOC105046532	LOC105055847			LOC105054774	LOC105059705		LOC105059891
		LOC105046533	LOC105055860			LOC105054779	LOC105059739		LOC105059912
		LOC105046538	LOC105055898			LOC105054799	LOC105059767		LOC105059981
		LOC105046545	LOC105055917			LOC105054850	LOC105059768		LOC105060034
		LOC105046555	LOC105055930			LOC105054852	LOC105059774		LOC105060044
		LOC105046564	LOC105055932			LOC105054867	LOC105059832		LOC105060072
		LOC105046570	LOC105055939			LOC105054875	LOC105059840		LOC105060084
		LOC105046574	LOC105055943			LOC105054898	LOC105059867		LOC105060088
		LOC105046587	LOC105055964			LOC105054900	LOC105059872		LOC105060186
		LOC105046590	LOC105056021			LOC105054925	LOC105059897		LOC105060200
		LOC105046594	LOC105056035			LOC105054929	LOC105060001		LOC105060216
		LOC105046597	LOC105056038			LOC105054949	LOC105060004		LOC105060231
		LOC105046610	LOC105056041			LOC105054952	LOC105060016		LOC105060246
		LOC105046616	LOC105056046			LOC105054957	LOC105060041		LOC105060259
		LOC105046619	LOC105056068			LOC105054973	LOC105060066		LOC105060292
		LOC105046620	LOC105056069			LOC105054974	LOC105060087		LOC105060294
		LOC105046625	LOC105056070			LOC105054979	LOC105060088		LOC105060317
		LOC105046626	LOC105056103			LOC105054980	LOC105060091		LOC105060330
		LOC105046635	LOC105056125			LOC105055013	LOC105060131		LOC105060372
		LOC105046646	LOC105056146			LOC105055021	LOC105060141		LOC105060374
		LOC105046651	LOC105056204			LOC105055042	LOC105060187		LOC105060382
		LOC105046653	LOC105056255			LOC105055055	LOC105060235		LOC105060395
		LOC105046684	LOC105056269			LOC105055072	LOC105060250		LOC105060444
		LOC105046694	LOC105056287			LOC105055080	LOC105060260		LOC105060455
		LOC105046697	LOC105056320			LOC105055081	LOC105060310		LOC105060462
		LOC105046700	LOC105056367			LOC105055100	LOC105060311		LOC105060509
		LOC105046704	LOC105056389			LOC105055129	LOC105060324		LOC105060524
		LOC105046719	LOC105056427			LOC105055134	LOC105060328		LOC105060532
		LOC105046731	LOC105056490			LOC105055143	LOC105060356		LOC105060567
		LOC105046734	LOC105056526			LOC105055148	LOC105060360		LOC105060576
		LOC105046749	LOC105056528			LOC105055159	LOC105060361		LOC105060603
		LOC105046761	LOC105056530			LOC105055168	LOC105060363		LOC105060633
		LOC105046763	LOC105056546			LOC105055169	LOC105060371		LOC105060661
		LOC105046775	LOC105056564			LOC105055182	LOC105060376		LOC105060671
		LOC105046785	LOC105056613			LOC105055208	LOC105060397		LOC105060680
		LOC105046801	LOC105056619			LOC105055218	LOC105060411		LOC105060697
		LOC105046802	LOC105056631			LOC105055259	LOC105060456		LOC105060735
		LOC105046828	LOC105056632			LOC105055265	LOC105060480		LOC105060761
		LOC105046844	LOC105056646			LOC105055269	LOC105060481		LOC105060829
		LOC105046853	LOC105056652			LOC105055270	LOC105060487		LOC105060839
		LOC105046856	LOC105056657			LOC105055312	LOC105060488		LOC105060869
		LOC105046879	LOC105056662			LOC105055315	LOC105060547		LOC105060890
		LOC105046881	LOC105056679			LOC105055351	LOC105060554		LOC105060900
		LOC105046902	LOC105056681			LOC105055352	LOC105060568		LOC105060907
		LOC105046906	LOC105056685			LOC105055361	LOC105060581		LOC105060918
		LOC105046937	LOC105056712			LOC105055367	LOC105060602		LOC105060947
		LOC105046939	LOC105056766			LOC105055368	LOC105060607		LOC105060956
		LOC105046966	LOC105056772			LOC105055408	LOC105060614		LOC105060968
		LOC105046975	LOC105056778			LOC105055418	LOC105060616		LOC105060977
		LOC105046980	LOC105056792			LOC105055419	LOC105060640		LOC105060982
		LOC105046981	LOC105056804			LOC105055420	LOC105060642		LOC105060984
		LOC105046995	LOC105056809			LOC105055424	LOC105060652		LOC105061032
		LOC105046997	LOC105056811			LOC105055429	LOC105060683		LOC105061033
		LOC105047001	LOC105056817			LOC105055433	LOC105060694		LOC105061039
		LOC105047004	LOC105056819			LOC105055449	LOC105060751		LOC105061065
		LOC105047012	LOC105056838			LOC105055478	LOC105060775		LOC105061134
		LOC105047018	LOC105056869			LOC105055481	LOC105060823		LOC105061164
		LOC105047019	LOC105056890			LOC105055527	LOC105060830		LOC105061192
		LOC105047025	LOC105056898			LOC105055560	LOC105060877		LOC105061194
		LOC105047040	LOC105056900			LOC105055573	LOC105060928		LOC105061207
		LOC105047055	LOC105056902			LOC105055586	LOC105060952		LOC105061211
		LOC105047064	LOC105056915			LOC105055597	LOC105061023		LOC105061226
		LOC105047074	LOC105056920			LOC105055615	LOC105061032		LOC105061233
		LOC105047079	LOC105056923			LOC105055632	LOC105061033		LOC105061247
		LOC105047088	LOC105056933			LOC105055667	LOC105061039		LOC105061248
		LOC105047106	LOC105056941			LOC105055672	LOC105061097		LOC105061257
		LOC105047113	LOC105056944			LOC105055673	LOC105061160		LOC105061259
		LOC105047118	LOC105056960			LOC105055695	LOC105061168		LOC105061269
		LOC105047127	LOC105056965			LOC105055719	LOC105061172		LOC105061372
		LOC105047155	LOC105056968			LOC105055753	LOC105061178		LOC105061386
		LOC105047163	LOC105057031			LOC105055764	LOC105061196		LOC105061390
		LOC105047178	LOC105057034			LOC105055766	LOC105061227		LOC105061396
		LOC105047182	LOC105057036			LOC105055785	LOC105061252		LOC105061444
		LOC105047188	LOC105057063			LOC105055786	LOC105061271		LOC105061462
		LOC105047189	LOC105057106			LOC105055793	LOC105061301		LOC105061493
		LOC105047197	LOC105057112			LOC105055804	LOC105061344		LOC105061513
		LOC105047203	LOC105057154			LOC105055837	LOC105061373		LOC105061575
		LOC105047220	LOC105057186			LOC105055845	LOC105061412		LOC105061585
		LOC105047236	LOC105057221			LOC105055852	LOC105061446		LOC109504747
		LOC105047240	LOC105057238			LOC105055881	LOC105061520		LOC109504775
		LOC105047241	LOC105057260			LOC105055894	LOC105061552		LOC109504799
		LOC105047258	LOC105057262			LOC105055898	LOC105061572		LOC109504943
		LOC105047271	LOC105057263			LOC105055899	LOC109504774		LOC109504976
		LOC105047275	LOC105057269			LOC105055908	LOC109504815		LOC109505080
		LOC105047278	LOC105057270			LOC105055915	LOC109504816		LOC109505133
		LOC105047281	LOC105057273			LOC105055919	LOC109504923		LOC109505272
		LOC105047286	LOC105057299			LOC105055932	LOC109505133		LOC109505281
		LOC105047294	LOC105057301			LOC105055939	LOC109505189		LOC109505374
		LOC105047305	LOC105057307			LOC105055944	LOC109505325		LOC109505611
		LOC105047312	LOC105057313			LOC105055964	LOC109505497		LOC109505632
		LOC105047320	LOC105057325			LOC105055969	LOC109505590		LOC109505781
		LOC105047323	LOC105057394			LOC105055976	LOC109505712		LOC109505871
		LOC105047325	LOC105057401			LOC105055997	LOC109505754		LOC109506002
		LOC105047326	LOC105057418			LOC105056025	LOC109505769		LOC109506053
		LOC105047337	LOC105057419			LOC105056058	LOC109505771		LOC109506107
		LOC105047360	LOC105057429			LOC105056064	LOC109505818		LOC109506112
		LOC105047361	LOC105057431			LOC105056075	LOC109505871		LOC109506190
		LOC105047377	LOC105057434			LOC105056104	LOC109505988		LOC109506242
		LOC105047381	LOC105057439			LOC105056142	LOC109506066		LOC109506285
		LOC105047388	LOC105057449			LOC105056147	LOC109506270		LOC109506291
		LOC105047392	LOC105057476			LOC105056171	LOC109506346		LOC109506319
		LOC105047402	LOC105057477			LOC105056175	LOC109506668		LOC109506398
		LOC105047408	LOC105057485			LOC105056195	LOC114912601		LOC109506578
		LOC105047420	LOC105057516			LOC105056226	LOC114912641		LOC109506609
		LOC105047425	LOC105057526			LOC105056262	LOC114912804		LOC109506621
		LOC105047431	LOC105057542			LOC105056263	LOC114913050		LOC109506669
		LOC105047432	LOC105057611			LOC105056268	LOC114913518		LOC109506733
		LOC105047435	LOC105057617			LOC105056278	LOC114913680		LOC114912611
		LOC105047437	LOC105057625			LOC105056311	LOC114913689		LOC114912633
		LOC105047458	LOC105057628			LOC105056346	LOC114913745		LOC114912772
		LOC105047464	LOC105057635			LOC105056368	LOC114913897		LOC114912835
		LOC105047487	LOC105057640			LOC105056391	LOC114913902		LOC114912837
		LOC105047491	LOC105057675			LOC105056402	LOC114913987		LOC114912898
		LOC105047492	LOC105057682			LOC105056403	LOC114914134		LOC114913062
		LOC105047495	LOC105057706			LOC105056425	LOC114914176		LOC114913071
		LOC105047499	LOC105057770			LOC105056474	LOC114914291		LOC114913385
		LOC105047509	LOC105057771			LOC105056483	LOC114914452		LOC114913645
		LOC105047522	LOC105057778			LOC105056492	LOC114914557		LOC114913664
		LOC105047527	LOC105057779			LOC105056493	LOC114914837		LOC114913665
		LOC105047541	LOC105057788			LOC105056526	RPS12		LOC114913688
		LOC105047546	LOC105057828			LOC105056539	TRNFM-CAU		LOC114913701
		LOC105047561	LOC105057841			LOC105056566	TRNY-GUA		LOC114913713
		LOC105047576	LOC105057863			LOC105056569			LOC114913740
		LOC105047602	LOC105057870			LOC105056576			LOC114913945
		LOC105047623	LOC105057891			LOC105056578			LOC114914027
		LOC105047651	LOC105057915			LOC105056580			LOC114914065
		LOC105047656	LOC105057923			LOC105056582			LOC114914095
		LOC105047664	LOC105057927			LOC105056588			LOC114914346
		LOC105047676	LOC105057934			LOC105056589			LOC114914347
		LOC105047696	LOC105057948			LOC105056593			LOC114914377
		LOC105047706	LOC105057952			LOC105056607			LOC114914492
		LOC105047716	LOC105057960			LOC105056620			LOC114914506
		LOC105047722	LOC105057975			LOC105056629			LOC114914508
		LOC105047726	LOC105058001			LOC105056635			LOC114914596
		LOC105047736	LOC105058006			LOC105056659			LOC114914598
		LOC105047740	LOC105058024			LOC105056762			LOC114914622
		LOC105047746	LOC105058032			LOC105056781			LOC114914623
		LOC105047749	LOC105058098			LOC105056784			LOC114914626
		LOC105047751	LOC105058110			LOC105056785			LOC114914660
		LOC105047772	LOC105058134			LOC105056798			LOC114914759
		LOC105047805	LOC105058138			LOC105056806			LOC114914764
		LOC105047806	LOC105058158			LOC105056817			LOC114914765
		LOC105047836	LOC105058161			LOC105056825			LOC114914787
		LOC105047840	LOC105058174			LOC105056835			PG4
		LOC105047841	LOC105058186			LOC105056838
		LOC105047862	LOC105058226			LOC105056865
		LOC105047865	LOC105058257			LOC105056876
		LOC105047870	LOC105058293			LOC105056879
		LOC105047872	LOC105058316			LOC105056902
		LOC105047876	LOC105058317			LOC105056922
		LOC105047878	LOC105058356			LOC105056997
		LOC105047884	LOC105058425			LOC105057006
		LOC105047885	LOC105058430			LOC105057009
		LOC105047898	LOC105058441			LOC105057026
		LOC105047907	LOC105058443			LOC105057054
		LOC105047921	LOC105058467			LOC105057062
		LOC105047935	LOC105058482			LOC105057095
		LOC105047950	LOC105058491			LOC105057097
		LOC105047970	LOC105058497			LOC105057100
		LOC105047972	LOC105058501			LOC105057110
		LOC105047975	LOC105058562			LOC105057125
		LOC105047981	LOC105058565			LOC105057134
		LOC105048002	LOC105058577			LOC105057147
		LOC105048013	LOC105058579			LOC105057156
		LOC105048023	LOC105058582			LOC105057188
		LOC105048063	LOC105058589			LOC105057189
		LOC105048086	LOC105058606			LOC105057236
		LOC105048094	LOC105058615			LOC105057243
		LOC105048098	LOC105058625			LOC105057259
		LOC105048102	LOC105058656			LOC105057273
		LOC105048109	LOC105058658			LOC105057287
		LOC105048111	LOC105058710			LOC105057288
		LOC105048123	LOC105058725			LOC105057289
		LOC105048130	LOC105058752			LOC105057312
		LOC105048142	LOC105058817			LOC105057350
		LOC105048146	LOC105058885			LOC105057379
		LOC105048149	LOC105058904			LOC105057389
		LOC105048154	LOC105058955			LOC105057397
		LOC105048155	LOC105058982			LOC105057442
		LOC105048165	LOC105058998			LOC105057465
		LOC105048170	LOC105059009			LOC105057479
		LOC105048175	LOC105059014			LOC105057509
		LOC105048176	LOC105059022			LOC105057553
		LOC105048180	LOC105059033			LOC105057564
		LOC105048193	LOC105059036			LOC105057566
		LOC105048211	LOC105059046			LOC105057582
		LOC105048227	LOC105059094			LOC105057584
		LOC105048229	LOC105059106			LOC105057592
		LOC105048241	LOC105059116			LOC105057625
		LOC105048264	LOC105059117			LOC105057721
		LOC105048268	LOC105059131			LOC105057757
		LOC105048336	LOC105059160			LOC105057790
		LOC105048349	LOC105059186			LOC105057818
		LOC105048363	LOC105059190			LOC105057829
		LOC105048372	LOC105059232			LOC105057874
		LOC105048407	LOC105059266			LOC105057876
		LOC105048411	LOC105059274			LOC105057906
		LOC105048415	LOC105059282			LOC105057942
		LOC105048416	LOC105059309			LOC105057965
		LOC105048420	LOC105059311			LOC105057978
		LOC105048440	LOC105059318			LOC105058038
		LOC105048451	LOC105059324			LOC105058056
		LOC105048452	LOC105059327			LOC105058097
		LOC105048455	LOC105059341			LOC105058112
		LOC105048462	LOC105059355			LOC105058126
		LOC105048465	LOC105059396			LOC105058130
		LOC105048473	LOC105059398			LOC105058134
		LOC105048480	LOC105059432			LOC105058135
		LOC105048488	LOC105059458			LOC105058149
		LOC105048494	LOC105059475			LOC105058153
		LOC105048495	LOC105059494			LOC105058167
		LOC105048497	LOC105059508			LOC105058170
		LOC105048499	LOC105059544			LOC105058208
		LOC105048504	LOC105059564			LOC105058219
		LOC105048514	LOC105059599			LOC105058252
		LOC105048579	LOC105059608			LOC105058318
		LOC105048588	LOC105059613			LOC105058332
		LOC105048598	LOC105059619			LOC105058357
		LOC105048604	LOC105059626			LOC105058358
		LOC105048608	LOC105059628			LOC105058376
		LOC105048619	LOC105059630			LOC105058382
		LOC105048635	LOC105059641			LOC105058395
		LOC105048652	LOC105059644			LOC105058415
		LOC105048662	LOC105059646			LOC105058418
		LOC105048665	LOC105059654			LOC105058433
		LOC105048670	LOC105059669			LOC105058440
		LOC105048685	LOC105059832			LOC105058441
		LOC105048690	LOC105059837			LOC105058467
		LOC105048695	LOC105059839			LOC105058484
		LOC105048701	LOC105059844			LOC105058485
		LOC105048702	LOC105059846			LOC105058490
		LOC105048711	LOC105059849			LOC105058502
		LOC105048712	LOC105059853			LOC105058507
		LOC105048721	LOC105059860			LOC105058541
		LOC105048738	LOC105059887			LOC105058557
		LOC105048743	LOC105059910			LOC105058558
		LOC105048749	LOC105059924			LOC105058570
		LOC105048755	LOC105059926			LOC105058601
		LOC105048758	LOC105059939			LOC105058608
		LOC105048793	LOC105059944			LOC105058625
		LOC105048798	LOC105059955			LOC105058669
		LOC105048804	LOC105059956			LOC105058692
		LOC105048810	LOC105060008			LOC105058697
		LOC105048813	LOC105060016			LOC105058713
		LOC105048826	LOC105060040			LOC105058736
		LOC105048835	LOC105060043			LOC105058764
		LOC105048845	LOC105060053			LOC105058772
		LOC105048847	LOC105060073			LOC105058799
		LOC105048855	LOC105060074			LOC105058802
		LOC105048857	LOC105060075			LOC105058813
		LOC105048870	LOC105060089			LOC105058820
		LOC105048871	LOC105060091			LOC105058886
		LOC105048873	LOC105060094			LOC105058889
		LOC105048874	LOC105060098			LOC105058895
		LOC105048880	LOC105060116			LOC105058900
		LOC105048882	LOC105060136			LOC105058930
		LOC105048883	LOC105060151			LOC105058950
		LOC105048887	LOC105060235			LOC105058956
		LOC105048889	LOC105060246			LOC105058987
		LOC105048891	LOC105060252			LOC105059026
		LOC105048895	LOC105060266			LOC105059030
		LOC105048898	LOC105060305			LOC105059095
		LOC105048903	LOC105060309			LOC105059098
		LOC105048905	LOC105060321			LOC105059099
		LOC105048927	LOC105060334			LOC105059124
		LOC105048939	LOC105060351			LOC105059166
		LOC105048942	LOC105060414			LOC105059178
		LOC105048944	LOC105060431			LOC105059185
		LOC105048949	LOC105060452			LOC105059192
		LOC105048971	LOC105060458			LOC105059195
		LOC105048976	LOC105060489			LOC105059257
		LOC105048985	LOC105060496			LOC105059269
		LOC105048987	LOC105060497			LOC105059275
		LOC105049006	LOC105060498			LOC105059293
		LOC105049014	LOC105060501			LOC105059295
		LOC105049015	LOC105060515			LOC105059301
		LOC105049019	LOC105060517			LOC105059311
		LOC105049024	LOC105060527			LOC105059329
		LOC105049026	LOC105060528			LOC105059332
		LOC105049030	LOC105060549			LOC105059338
		LOC105049043	LOC105060552			LOC105059409
		LOC105049050	LOC105060568			LOC105059419
		LOC105049054	LOC105060571			LOC105059456
		LOC105049073	LOC105060665			LOC105059505
		LOC105049074	LOC105060667			LOC105059525
		LOC105049101	LOC105060691			LOC105059530
		LOC105049118	LOC105060700			LOC105059555
		LOC105049122	LOC105060704			LOC105059567
		LOC105049125	LOC105060714			LOC105059577
		LOC105049130	LOC105060736			LOC105059578
		LOC105049134	LOC105060752			LOC105059593
		LOC105049175	LOC105060756			LOC105059615
		LOC105049179	LOC105060866			LOC105059623
		LOC105049222	LOC105060870			LOC105059639
		LOC105049239	LOC105060892			LOC105059642
		LOC105049301	LOC105060898			LOC105059651
		LOC105049309	LOC105060908			LOC105059693
		LOC105049312	LOC105060911			LOC105059696
		LOC105049322	LOC105060921			LOC105059721
		LOC105049331	LOC105060924			LOC105059746
		LOC105049337	LOC105060930			LOC105059747
		LOC105049343	LOC105060948			LOC105059753
		LOC105049349	LOC105060999			LOC105059761
		LOC105049359	LOC105061007			LOC105059775
		LOC105049368	LOC105061013			LOC105059784
		LOC105049371	LOC105061016			LOC105059799
		LOC105049373	LOC105061022			LOC105059836
		LOC105049380	LOC105061024			LOC105059837
		LOC105049384	LOC105061027			LOC105059857
		LOC105049385	LOC105061050			LOC105059930
		LOC105049387	LOC105061075			LOC105059955
		LOC105049437	LOC105061079			LOC105059965
		LOC105049448	LOC105061124			LOC105059966
		LOC105049451	LOC105061139			LOC105059981
		LOC105049466	LOC105061149			LOC105059987
		LOC105049473	LOC105061153			LOC105060008
		LOC105049481	LOC105061154			LOC105060026
		LOC105049515	LOC105061156			LOC105060065
		LOC105049517	LOC105061179			LOC105060115
		LOC105049519	LOC105061207			LOC105060136
		LOC105049522	LOC105061257			LOC105060168
		LOC105049526	LOC105061299			LOC105060184
		LOC105049540	LOC105061321			LOC105060246
		LOC105049574	LOC105061326			LOC105060263
		LOC105049589	LOC105061327			LOC105060273
		LOC105049592	LOC105061329			LOC105060274
		LOC105049595	LOC105061333			LOC105060275
		LOC105049602	LOC105061334			LOC105060292
		LOC105049611	LOC105061346			LOC105060294
		LOC105049621	LOC105061358			LOC105060320
		LOC105049647	LOC105061367			LOC105060332
		LOC105049651	LOC105061382			LOC105060372
		LOC105049664	LOC105061425			LOC105060374
		LOC105049690	LOC105061431			LOC105060395
		LOC105049714	LOC105061462			LOC105060426
		LOC105049752	LOC105061470			LOC105060431
		LOC105049782	LOC105061511			LOC105060458
		LOC105049792	LOC105061512			LOC105060475
		LOC105049796	LOC105061521			LOC105060509
		LOC105049805	LOC105061541			LOC105060512
		LOC105049819	LOC105061550			LOC105060537
		LOC105049837	LOC105061555			LOC105060538
		LOC105049838	LOC109504740			LOC105060567
		LOC105049843	LOC109504741			LOC105060633
		LOC105049849	LOC109504748			LOC105060649
		LOC105049890	LOC109504843			LOC105060661
		LOC105049891	LOC109505007			LOC105060677
		LOC105049893	LOC109505590			LOC105060680
		LOC105049940	LOC109505610			LOC105060696
		LOC105049960	LOC109505722			LOC105060730
		LOC105049969	LOC109505728			LOC105060750
		LOC105049975	LOC109505771			LOC105060798
		LOC105049978	LOC109505780			LOC105060813
		LOC105049998	LOC109505828			LOC105060826
		LOC105049999	LOC109505843			LOC105060840
		LOC105050000	LOC109505962			LOC105060856
		LOC105050007	LOC109506029			LOC105060857
		LOC105050008	LOC109506055			LOC105060858
		LOC105050010	LOC109506062			LOC105060861
		LOC105050064	LOC109506086			LOC105060874
		LOC105050076	LOC109506146			LOC105060896
		LOC105050080	LOC109506151			LOC105060899
		LOC105050081	LOC109506208			LOC105060914
		LOC105050092	LOC109506228			LOC105060980
		LOC105050095	LOC109506322			LOC105061006
		LOC105050097	LOC109506331			LOC105061010
		LOC105050128	LOC109506346			LOC105061074
		LOC105050129	LOC109506509			LOC105061078
		LOC105050151	LOC109506531			LOC105061079
		LOC105050154	LOC109506557			LOC105061116
		LOC105050160	LOC109506630			LOC105061131
		LOC105050162	LOC109506736			LOC105061134
		LOC105050163	LOC109506741			LOC105061158
		LOC105050164	LOC114912594			LOC105061184
		LOC105050174	LOC114912643			LOC105061198
		LOC105050181	LOC114912694			LOC105061200
		LOC105050191	LOC114913055			LOC105061202
		LOC105050198	LOC114913755			LOC105061207
		LOC105050201	LOC114913887			LOC105061244
		LOC105050213	LOC114913907			LOC105061247
		LOC105050225	LOC114913997			LOC105061248
		LOC105050227	LOC114914085			LOC105061250
		LOC105050241	LOC114914187			LOC105061317
		LOC105050253	LOC114914229			LOC105061318
		LOC105050260	LOC114914290			LOC105061340
		LOC105050279	LOC114914360			LOC105061351
		LOC105050284	LOC114914430			LOC105061386
		LOC105050288	LOC114914614			LOC105061394
		LOC105050300	LOC114914733			LOC105061396
		LOC105050303	LOC114914784			LOC105061417
		LOC105050305	TRNR-UCU			LOC105061470
		LOC105050314				LOC105061512
		LOC105050321				LOC105061526
		LOC105050331				LOC105061540
		LOC105050345				LOC105061576
		LOC105050358				LOC109504792
		LOC105050362				LOC109504799
		LOC105050373				LOC109504921
		LOC105050379				LOC109504943
		LOC105050382				LOC109504976
		LOC105050385				LOC109504977
		LOC105050389				LOC109505026
		LOC105050394				LOC109505112
		LOC105050410				LOC109505182
		LOC105050427				LOC109505218
		LOC105050438				LOC109505219
		LOC105050448				LOC109505251
		LOC105050457				LOC109505261
		LOC105050470				LOC109505281
		LOC105050471				LOC109505283
		LOC105050478				LOC109505420
		LOC105050487				LOC109505443
		LOC105050489				LOC109505496
		LOC105050490				LOC109505525
		LOC105050494				LOC109505530
		LOC105050512				LOC109505632
		LOC105050525				LOC109505663
		LOC105050533				LOC109505716
		LOC105050546				LOC109505773
		LOC105050556				LOC109505781
		LOC105050568				LOC109505809
		LOC105050571				LOC109505812
		LOC105050581				LOC109505856
		LOC105050589				LOC109505968
		LOC105050592				LOC109505973
		LOC105050595				LOC109506090
		LOC105050601				LOC109506203
		LOC105050621				LOC109506204
		LOC105050623				LOC109506210
		LOC105050630				LOC109506285
		LOC105050636				LOC109506289
		LOC105050645				LOC109506316
		LOC105050647				LOC109506319
		LOC105050678				LOC109506322
		LOC105050684				LOC109506478
		LOC105050701				LOC109506578
		LOC105050717				LOC109506579
		LOC105050731				LOC109506580
		LOC105050734				LOC109506619
		LOC105050741				LOC109506629
		LOC105050762				LOC109506702
		LOC105050765				LOC109506729
		LOC105050770				LOC109506788
		LOC105050780				LOC114912588
		LOC105050783				LOC114912633
		LOC105050789				LOC114912650
		LOC105050849				LOC114912772
		LOC105050853				LOC114912936
		LOC105050860				LOC114913008
		LOC105050880				LOC114913048
		LOC105050892				LOC114913051
		LOC105050911				LOC114913055
		LOC105050962				LOC114913062
		LOC105050971				LOC114913071
		LOC105050975				LOC114913284
		LOC105050976				LOC114913384
		LOC105050977				LOC114913385
		LOC105050979				LOC114913645
		LOC105050982				LOC114913664
		LOC105050989				LOC114913665
		LOC105050993				LOC114913676
		LOC105051005				LOC114913688
		LOC105051022				LOC114913719
		LOC105051027				LOC114913777
		LOC105051031				LOC114913908
		LOC105051032				LOC114913945
		LOC105051042				LOC114913955
		LOC105051059				LOC114913991
		LOC105051074				LOC114914022
		LOC105051080				LOC114914027
		LOC105051103				LOC114914089
		LOC105051107				LOC114914118
		LOC105051110				LOC114914119
		LOC105051115				LOC114914186
		LOC105051185				LOC114914327
		LOC105051210				LOC114914345
		LOC105051214				LOC114914346
		LOC105051217				LOC114914347
		LOC105051222				LOC114914348
		LOC105051246				LOC114914377
		LOC105051249				LOC114914436
		LOC105051257				LOC114914492
		LOC105051269				LOC114914508
		LOC105051282				LOC114914516
		LOC105051305				LOC114914524
		LOC105051310				LOC114914596
		LOC105051344				LOC114914598
		LOC105051366				LOC114914600
		LOC105051375				LOC114914611
		LOC105051376				LOC114914623
		LOC105051384				LOC114914626
		LOC105051397				LOC114914653
		LOC105051400				LOC114914657
		LOC105051411				LOC114914658
		LOC105051419				LOC114914659
		LOC105051437				LOC114914660
		LOC105051451				LOC114914661
		LOC105051455				LOC114914662
		LOC105051473				LOC114914664
		LOC105051475				LOC114914684
		LOC105051478				LOC114914690
		LOC105051493				LOC114914696
		LOC105051520				LOC114914719
		LOC105051528				LOC114914759
		LOC105051534				LOC114914764
		LOC105051543				LOC114914765
		LOC105051560				LOC114914772
		LOC105051586				LOC114914788
		LOC105051594				LOC114914808
		LOC105051596				LOC114914809
		LOC105051599				LOC114914811
		LOC105051605				LOC114914812
		LOC105051627				LOC114914825
		LOC105051636				LOC114914842
		LOC105051644				LOC114914844
		LOC105051688				LOC114914849
		LOC105051692				LOC114914850
		LOC105051702				LOC114914855
		LOC105051705				LOC114914858
		LOC105051706				SQUA1
		LOC105051739
		LOC105051775
		LOC105051781
		LOC105051782
		LOC105051788
		LOC105051796
		LOC105051801
		LOC105051807
		LOC105051818
		LOC105051820
		LOC105051824
		LOC105051828
		LOC105051837
		LOC105051845
		LOC105051853
		LOC105051871
		LOC105051884
		LOC105051891
		LOC105051898
		LOC105051924
		LOC105051927
		LOC105051931
		LOC105051937
		LOC105051940
		LOC105051946
		LOC105051957
		LOC105051962
		LOC105051967
		LOC105051982
		LOC105051996
		LOC105052012
		LOC105052013
		LOC105052031
		LOC105052038
		LOC105052046
		LOC105052068
		LOC105052069
		LOC105052114
		LOC105052126
		LOC105052136
		LOC105052137
		LOC105052149
		LOC105052153
		LOC105052157
		LOC105052158
		LOC105052172
		LOC105052180
		LOC105052184
		LOC105052192
		LOC105052213
		LOC105052224
		LOC105052232
		LOC105052250
		LOC105052263
		LOC105052273
		LOC105052278
		LOC105052279
		LOC105052285
		LOC105052288
		LOC105052290
		LOC105052293
		LOC105052295
		LOC105052300
		LOC105052310
		LOC105052318
		LOC105052325
		LOC105052335
		LOC105052338
		LOC105052339
		LOC105052356
		LOC105052373
		LOC105052391
		LOC105052406
		LOC105052426
		LOC105052466
		LOC105052487
		LOC105052499
		LOC105052535
		LOC105052555
		LOC105052561
		LOC105052574
		LOC105052576
		LOC105052592
		LOC105052608
		LOC105052612
		LOC105052617
		LOC105052618
		LOC105052638
		LOC105052640
		LOC105052647
		LOC105052653
		LOC105052672
		LOC105052676
		LOC105052691
		LOC105052692
		LOC105052729
		LOC105052731
		LOC105052749
		LOC105052756
		LOC105052766
		LOC105052784
		LOC105052804
		LOC105052813
		LOC105052825
		LOC105052826
		LOC105052831
		LOC105052839
		LOC105052856
		LOC105052865
		LOC105052870
		LOC105052884
		LOC105052898
		LOC105052906
		LOC105052912
		LOC105052920
		LOC105052936
		LOC105052938
		LOC105052940
		LOC105052942
		LOC105052944
		LOC105053000
		LOC105053001
		LOC105053005
		LOC105053010
		LOC105053031
		LOC105053041
		LOC105053064
		LOC105053071
		LOC105053076
		LOC105053077
		LOC105053091
		LOC105053132
		LOC105053138
		LOC105053141
		LOC105053144
		LOC105053156
		LOC105053172
		LOC105053175
		LOC105053191
		LOC105053194
		LOC105053196
		LOC105053213
		LOC105053234
		LOC105053237
		LOC105053239
		LOC105053240
		LOC105053246
		LOC105053248
		LOC105053261
[truncated: 914 more rows]
